# Supplementary material for: NXPE1 alters the sialoglycome by acetylating sialic acids in the human colon
Source: Nat Commun. 2025 May 27;16:4912. doi: 10.1038/s41467-025-59671-9 (PMC12216134; doi:10.1038/s41467-025-59671-9)
Supplement: Supplementary file 5 — Supplementary Data 3 [file 41467_2025_59671_MOESM5_ESM.xlsx]

## Sheet: Sheet1
Sample	mPAS Stain Result	rs34521319	rs545355	rs561722	rs661946	rs10891692	rs10891705			VAR	HET	REF
ILS34546PD2	Heterozygous-Negative	REF	REF	HET	HET	HET	REF		mPAS Positive	11	6	5
ILS36007PT1	Heterozygous-Negative	REF	REF	REF	HET	HET	HET		mPAS Negative (obligate heterozygous)	0	0	3
ILS35775PT1	Heterozygous-Negative	REF	REF	HET	HET	HET	HET		mPAS Negative (heterozygous or homozygous)	3	28	35	Haldane's Exact Test=0.15
B2195	Negative	REF	REF	HET	HET	HET	HET			rs34521319 (REXO2)			p-value=1.1e-5
Z540	Negative	REF	HET	HET	HET	HET	HET
Z649	Negative	REF	HET	HET	HET	HET	HET			VAR	HET	REF
A4904	Negative	REF	REF	HET	HET	HET	HET		mPAS Positive	14	6	2
A4905	Negative	REF	HET	REF	REF	REF	REF		mPAS Negative (obligate heterozygous)	0	0	3
A4866	Negative	REF	HET	HET	HET	HET	HET		mPAS Negative (heterozygous or homozygous)	7	38	21	Haldane's Exact Test=0.89
A4896	Negative	REF	VAR	REF	REF	REF	REF			rs545355 (RP11-212D19.5)			p-value=1.1e-6
A4868	Negative	REF	HET	HET	HET	HET	HET
ILS35928	Negative	REF	HET	REF	HET	HET	HET			VAR	HET	REF
A4778	Negative	HET	VAR	HET	HET	HET	HET		mPAS Positive	20	0	2
A4793	Negative	REF	HET	HET	HET	HET	HET		mPAS Negative (obligate heterozygous)	0	2	1
Z654	Negative	HET	HET	REF	REF	REF	REF		mPAS Negative (heterozygous or homozygous)	0	35	31	Haldane's Exact Test=0.15
ILS35954	Negative	HET	HET	HET	HET	HET	HET			rs561722 (NXPE2P1)			p-value<2.2e-16
B2127	Negative	HET	REF	REF	REF	REF	REF
ILS35947	Negative	REF	REF	REF	REF	REF	REF			VAR	HET	REF
A4818	Negative	HET	HET	HET	HET	HET	HET		mPAS Positive	22	0	0
A4786	Negative	REF	HET	REF	REF	REF	REF		mPAS Negative (obligate heterozygous)	0	2	1	Haldane's Exact Test=0.24
ILS35935	Negative	HET	HET	HET	HET	HET	HET		mPAS Negative (heterozygous or homozygous)	1	37	28	p-value<2.2e-16
ILS35952	Negative	REF	REF	REF	REF	REF	REF			rs10891705 (NXPE4)
Z662	Negative	HET	HET	HET	HET	HET	HET
A4673	Negative	HET	VAR	REF	REF	REF	REF			VAR	HET	REF
A4731	Negative	REF	VAR	HET	HET	HET	HET		mPAS Positive	22	0	0
Z610	Negative	REF	HET	REF	REF	REF	REF		mPAS Negative (obligate heterozygous)	0	3	0
B2170	Negative	REF	HET	HET	HET	HET	HET		mPAS Negative (heterozygous or homozygous)	0	38	28	Haldane's Exact Test=0.45
B2192	Negative	REF	HET	HET	HET	HET	HET			rs661946 (NXPE1)*			p-value<2.2e-16
Z568	Negative	HET	HET	HET	HET	HET	HET
B2158	Negative	HET	VAR	REF	REF	REF	REF			VAR	HET	REF
A4701	Negative	HET	HET	HET	HET	HET	HET		mPAS Positive	22	0	0
A4710	Negative	REF	HET	REF	REF	REF	REF		mPAS Negative (obligate heterozygous)	0	3	0
A4729	Negative	REF	REF	REF	REF	REF	REF		mPAS Negative (heterozygous or homozygous)	0	38	28	Haldane's Exact Test=0.45
Z582	Negative	HET	HET	HET	HET	HET	HET			rs10891692 (NXPE1)			p-value<2.2e-16
Z581	Negative	HET	REF	REF	REF	REF	HET			*Data also shown in Figure 1D
Z565	Negative	REF	HET	REF	REF	REF	REF			**Numbers in red highlight genotype/phenotype mismatches
B2186	Negative	REF	REF	REF	REF	REF	REF			***p-values determined by two-sided Fisher's Exact Test
B2168	Negative	HET	HET	HET	HET	HET	HET
A4682	Negative	REF	REF	REF	REF	REF	REF
A4725	Negative	HET	HET	REF	REF	REF	REF
Z497	Negative	HET	VAR	HET	HET	HET	VAR
B2137	Negative	REF	REF	REF	REF	REF	REF
Z515	Negative	REF	REF	REF	REF	REF	REF
A4667	Negative	REF	REF	REF	REF	REF	REF
ILS33158PD1	Negative	HET	HET	HET	HET	HET	HET
A4674	Negative	REF	REF	REF	REF	REF	REF
A4854	Negative	REF	HET	REF	REF	REF	REF
A4864	Negative	REF	REF	HET	HET	HET	HET
A4889	Negative	HET	HET	HET	HET	HET	HET
A4931	Negative	HET	REF	REF	REF	REF	REF
A4944	Negative	REF	REF	REF	REF	REF	REF
A4961	Negative	VAR	HET	HET	HET	HET	HET
B2163	Negative	HET	HET	HET	HET	HET	HET
ILS35147PD1	Negative	REF	VAR	HET	HET	HET	HET
ILS35641PT1	Negative	HET	HET	HET	HET	HET	HET
ILS34552PD1	Negative	HET	HET	HET	HET	HET	HET
ILS35034PD1	Negative	HET	HET	REF	HET	HET	REF
ILS35048PD2	Negative	REF	REF	REF	REF	REF	HET
ILS35133PD1	Negative	HET	HET	REF	REF	REF	REF
ILS35644PT1	Negative	REF	REF	HET	HET	HET	HET
ILS35776PT1	Negative	VAR	HET	HET	HET	HET	HET
ILS35806PT1	Negative	HET	HET	HET	HET	HET	HET
ILS35912PT1	Negative	REF	REF	REF	REF	REF	REF
ILS35924PT1	Negative	REF	HET	REF	REF	REF	REF
ILS35973PT1	Negative	HET	HET	REF	HET	HET	HET
ILS36229PT4	Negative	HET	REF	HET	HET	HET	HET
ILS36277PT3	Negative	HET	REF	HET	HET	HET	REF
ILS36288PT1	Negative	REF	HET	HET	HET	HET	HET
B2176	Negative	VAR	HET	HET	HET	HET	HET
A4898	Positive	REF	HET	VAR	VAR	VAR	VAR
ILS36542	Positive	REF	VAR	VAR	VAR	VAR	VAR
Z563	Positive	HET	VAR	VAR	VAR	VAR	VAR
B2165	Positive	HET	HET	VAR	VAR	VAR	VAR
B2157	Positive	HET	HET	VAR	VAR	VAR	VAR
B2166	Positive	HET	VAR	VAR	VAR	VAR	VAR
ILS33155PD1	Positive	VAR	VAR	VAR	VAR	VAR	VAR
ILS35150PD2	Positive	HET	HET	VAR	VAR	VAR	VAR
ILS34547PD1	Positive	VAR	VAR	VAR	VAR	VAR	VAR
ILS35033PD1	Positive	VAR	VAR	VAR	VAR	VAR	VAR
ILS35980PT1	Positive	VAR	HET	VAR	VAR	VAR	VAR
ILS36005PT2	Positive	REF	REF	REF	VAR	VAR	VAR
ILS35889PT1	Positive	REF	VAR	VAR	VAR	VAR	VAR
ILS35972PT1	Positive	VAR	VAR	VAR	VAR	VAR	VAR
ILS36009PT1	Positive	VAR	VAR	REF	VAR	VAR	VAR
ILS36694PT1	Positive	VAR	VAR	VAR	VAR	VAR	VAR
ILS36738ST1	Positive	VAR	VAR	VAR	VAR	VAR	VAR
Z690	Positive	HET	HET	VAR	VAR	VAR	VAR
ILS36228PT2	Positive	VAR	VAR	VAR	VAR	VAR	VAR
ILS36264PT1	Positive	VAR	VAR	VAR	VAR	VAR	VAR
ILS36270PT1	Positive	VAR	VAR	VAR	VAR	VAR	VAR
ILS36293PT2	Positive	REF	REF	VAR	VAR	VAR	VAR
