# Supplementary material for: NXPE1 alters the sialoglycome by acetylating sialic acids in the human colon
Source: Nat Commun. 2025 May 27;16:4912. doi: 10.1038/s41467-025-59671-9 (PMC12216134; doi:10.1038/s41467-025-59671-9)
Supplement: Supplementary file 7 — Supplementary Data 5 [file 41467_2025_59671_MOESM7_ESM.xlsx]

## Sheet: GTEx Portal eQTL
Altered Expression (eQTL) * ^
*Data shown obtained from Genotype-Tissue Expression (GTEx) Project portal accessed 3/2025
^SNPs of particular interest are highlighted green
Gencode Id	Gene Symbol	Variant Id	SNP Id	P-Value	NES	Tissue	Comment
ENSG00000095110.8	NXPE1	chr11_114559212_A_G_b38	rs648541	7.5e-29	-0.22	Colon - Transverse
ENSG00000095110.8	NXPE1	chr11_114559688_A_G_b38	rs661054	7.5e-29	-0.22	Colon - Transverse
ENSG00000095110.8	NXPE1	chr11_114559325_C_G_b38	rs580705	7.5e-29	-0.22	Colon - Transverse
ENSG00000095110.8	NXPE1	chr11_114559887_C_T_b38	rs661946	7.5e-29	-0.22	Colon - Transverse	Non-coding (promoter region) - Putative causative role
ENSG00000095110.8	NXPE1	chr11_114558156_TTTATAA_T_b38	rs5794919	1.2e-28	-0.22	Colon - Transverse
ENSG00000095110.8	NXPE1	chr11_114526438_TTAAATTGCCTTTCTGCAGATCATGCTTTTGTTAAATTGTGAATTTGCATTTTAAACCACAAAGTGGATCA_T_b38	rs370130936	1.1e-27	-0.22	Colon - Transverse
ENSG00000095110.8	NXPE1	chr11_114535786_T_A_b38	rs485388	1.1e-27	-0.22	Colon - Transverse
ENSG00000095110.8	NXPE1	chr11_114542724_G_T_b38	rs534912	1.1e-27	-0.22	Colon - Transverse
ENSG00000095110.8	NXPE1	chr11_114549255_T_C_b38	rs515678	1.3e-27	-0.21	Colon - Transverse
ENSG00000095110.8	NXPE1	chr11_114558144_A_G_b38	rs548756	1.3e-27	-0.21	Colon - Transverse
ENSG00000095110.8	NXPE1	chr11_114517234_G_A_b38	rs7117324	1.7e-27	-0.21	Colon - Transverse
ENSG00000095110.8	NXPE1	chr11_114516108_C_T_b38	rs561722	2.5e-27	-0.21	Colon - Transverse
ENSG00000095110.8	NXPE1	chr11_114558061_G_A_b38	rs2045241	2.7e-27	-0.22	Colon - Transverse
ENSG00000095110.8	NXPE1	chr11_114530855_T_C_b38	rs524911	3e-27	-0.21	Colon - Transverse	Coding (Synonymous) used for allelic expression analysis
ENSG00000095110.8	NXPE1	chr11_114531850_C_T_b38	rs494754	3e-27	-0.21	Colon - Transverse
ENSG00000095110.8	NXPE1	chr11_114575382_G_A_b38	rs11215064	3.6e-27	-0.21	Colon - Transverse
ENSG00000095110.8	NXPE1	chr11_114560832_T_C_b38	rs560174	4.6e-27	-0.21	Colon - Transverse
ENSG00000095110.8	NXPE1	chr11_114571221_G_A_b38	rs10891705	9.7e-27	-0.21	Colon - Transverse
ENSG00000095110.8	NXPE1	chr11_114553856_A_G_b38	rs10431075	1.4e-26	-0.21	Colon - Transverse
ENSG00000095110.8	NXPE1	chr11_114561348_C_T_b38	rs11600618	1.6e-26	-0.21	Colon - Transverse
ENSG00000095110.8	NXPE1	chr11_114522930_C_T_b38	rs10891692	1.9e-26	-0.21	Colon - Transverse	Coding (Missense) used for allelic expression analysis
ENSG00000095110.8	NXPE1	chr11_114570401_T_C_b38	rs513152	3.3e-26	-0.21	Colon - Transverse
ENSG00000095110.8	NXPE1	chr11_114570526_C_T_b38	rs511590	3.3e-26	-0.21	Colon - Transverse
ENSG00000095110.8	NXPE1	chr11_114532952_G_A_b38	rs11215037	4.6e-26	-0.21	Colon - Transverse
ENSG00000095110.8	NXPE1	chr11_114535917_C_G_b38	rs484356	1.3e-24	-0.2	Colon - Transverse
ENSG00000095110.8	NXPE1	chr11_114561234_A_G_b38	rs678170	7.1e-24	-0.2	Colon - Transverse
ENSG00000095110.8	NXPE1	chr11_114453250_A_G_b38	rs548236	3.9e-20	-0.18	Colon - Transverse
ENSG00000095110.8	NXPE1	chr11_114531850_C_T_b38	rs494754	1.2e-19	0.2	Testis
ENSG00000095110.8	NXPE1	chr11_114535786_T_A_b38	rs485388	1.5e-19	0.2	Testis
ENSG00000095110.8	NXPE1	chr11_114542724_G_T_b38	rs534912	1.5e-19	0.2	Testis
ENSG00000095110.8	NXPE1	chr11_114530855_T_C_b38	rs524911	1.6e-19	0.2	Testis	Coding (Synonymous) used for allelic expression analysis
ENSG00000095110.8	NXPE1	chr11_114549255_T_C_b38	rs515678	1.8e-19	0.2	Testis
ENSG00000095110.8	NXPE1	chr11_114526438_TTAAATTGCCTTTCTGCAGATCATGCTTTTGTTAAATTGTGAATTTGCATTTTAAACCACAAAGTGGATCA_T_b38	rs370130936	2.5e-19	0.2	Testis
ENSG00000095110.8	NXPE1	chr11_114558144_A_G_b38	rs548756	4.7e-19	0.2	Testis
ENSG00000095110.8	NXPE1	chr11_114526777_T_C_b38	rs7122337	7.2e-19	-0.19	Colon - Transverse
ENSG00000095110.8	NXPE1	chr11_114551916_G_A_b38	rs1350070	7.2e-19	-0.19	Colon - Transverse
ENSG00000095110.8	NXPE1	chr11_114552082_G_C_b38	rs1350069	7.2e-19	-0.19	Colon - Transverse
ENSG00000095110.8	NXPE1	chr11_114552119_G_A_b38	rs61904879	7.2e-19	-0.19	Colon - Transverse
ENSG00000095110.8	NXPE1	chr11_114552245_G_A_b38	rs73016119	7.2e-19	-0.19	Colon - Transverse
ENSG00000095110.8	NXPE1	chr11_114552306_G_C_b38	rs61904880	7.2e-19	-0.19	Colon - Transverse
ENSG00000095110.8	NXPE1	chr11_114532952_G_A_b38	rs11215037	8.8e-19	0.2	Testis
ENSG00000095110.8	NXPE1	chr11_114568940_C_G_b38	rs10790025	9e-19	-0.19	Colon - Transverse
ENSG00000095110.8	NXPE1	chr11_114522930_C_T_b38	rs10891692	1.1e-18	0.2	Testis	Coding (Missense) used for allelic expression analysis
ENSG00000095110.8	NXPE1	chr11_114558061_G_A_b38	rs2045241	1.2e-18	0.2	Testis
ENSG00000095110.8	NXPE1	chr11_114570082_G_A_b38	rs12794122	1.9e-18	-0.19	Colon - Transverse
ENSG00000095110.8	NXPE1	chr11_114553856_A_G_b38	rs10431075	2.2e-18	0.19	Testis
ENSG00000095110.8	NXPE1	chr11_114575382_G_A_b38	rs11215064	3.3e-18	0.2	Testis
ENSG00000095110.8	NXPE1	chr11_114571221_G_A_b38	rs10891705	4e-18	0.19	Testis
ENSG00000095110.8	NXPE1	chr11_114516108_C_T_b38	rs561722	4.3e-18	0.19	Testis
ENSG00000095110.8	NXPE1	chr11_114570401_T_C_b38	rs513152	5.1e-18	0.19	Testis
ENSG00000095110.8	NXPE1	chr11_114570526_C_T_b38	rs511590	5.1e-18	0.19	Testis
ENSG00000095110.8	NXPE1	chr11_114517234_G_A_b38	rs7117324	5.8e-18	0.19	Testis
ENSG00000095110.8	NXPE1	chr11_114558156_TTTATAA_T_b38	rs5794919	1.2e-17	0.19	Testis
ENSG00000095110.8	NXPE1	chr11_114559212_A_G_b38	rs648541	5.6e-17	0.19	Testis
ENSG00000095110.8	NXPE1	chr11_114559325_C_G_b38	rs580705	5.6e-17	0.19	Testis
ENSG00000095110.8	NXPE1	chr11_114559688_A_G_b38	rs661054	5.6e-17	0.19	Testis
ENSG00000095110.8	NXPE1	chr11_114559887_C_T_b38	rs661946	5.6e-17	0.19	Testis	Non-coding (promoter region) - Putative causative role
ENSG00000095110.8	NXPE1	chr11_114561348_C_T_b38	rs11600618	1.3e-16	0.18	Testis
ENSG00000095110.8	NXPE1	chr11_114560832_T_C_b38	rs560174	1.9e-16	0.18	Testis
ENSG00000095110.8	NXPE1	chr11_114473451_C_T_b38	rs10891682	5.1e-16	-0.17	Colon - Transverse
ENSG00000095110.8	NXPE1	chr11_114464113_C_CG_b38	rs147484439	9.3e-16	-0.19	Colon - Transverse
ENSG00000095110.8	NXPE1	chr11_114482041_A_AAT_b38	rs5794915	3.8e-15	-0.16	Colon - Transverse
ENSG00000095110.8	NXPE1	chr11_114482043_A_T_b38	rs5012363	3.8e-15	-0.16	Colon - Transverse
ENSG00000095110.8	NXPE1	chr11_114481726_C_G_b38	rs536888	4.4e-15	-0.16	Colon - Transverse
ENSG00000095110.8	NXPE1	chr11_114535917_C_G_b38	rs484356	9.1e-15	0.17	Testis
ENSG00000095110.8	NXPE1	chr11_114561234_A_G_b38	rs678170	1.5e-14	0.17	Testis
ENSG00000095110.8	NXPE1	chr11_114566222_A_G_b38	rs670668	1.1e-13	-0.15	Colon - Transverse
ENSG00000095110.8	NXPE1	chr11_114514263_G_A_b38	rs596217	1.2e-13	-0.15	Colon - Transverse
ENSG00000095110.8	NXPE1	chr11_114516428_T_C_b38	rs673766	1.7e-13	-0.15	Colon - Transverse
ENSG00000095110.8	NXPE1	chr11_114524271_C_CA_b38	rs34437626	1.9e-13	-0.15	Colon - Transverse
ENSG00000095110.8	NXPE1	chr11_114535453_C_G_b38	rs680595	1.9e-13	-0.15	Colon - Transverse
ENSG00000095110.8	NXPE1	chr11_114535545_A_G_b38	rs507976	1.9e-13	-0.15	Colon - Transverse
ENSG00000095110.8	NXPE1	chr11_114537576_A_G_b38	rs10790020	1.9e-13	-0.15	Colon - Transverse
ENSG00000095110.8	NXPE1	chr11_114539940_T_G_b38	rs578014	1.9e-13	-0.15	Colon - Transverse
ENSG00000095110.8	NXPE1	chr11_114544272_T_C_b38	rs683078	1.9e-13	-0.15	Colon - Transverse
ENSG00000095110.8	NXPE1	chr11_114546706_G_A_b38	rs545452	1.9e-13	-0.15	Colon - Transverse
ENSG00000095110.8	NXPE1	chr11_114547828_A_G_b38	rs648603	1.9e-13	-0.15	Colon - Transverse
ENSG00000095110.8	NXPE1	chr11_114552007_G_C_b38	rs600944	1.9e-13	-0.15	Colon - Transverse
ENSG00000095110.8	NXPE1	chr11_114552303_A_G_b38	rs602287	1.9e-13	-0.15	Colon - Transverse
ENSG00000095110.8	NXPE1	chr11_114552598_A_G_b38	rs531824	1.9e-13	-0.15	Colon - Transverse
ENSG00000095110.8	NXPE1	chr11_114552907_T_G_b38	rs507995	1.9e-13	-0.15	Colon - Transverse
ENSG00000095110.8	NXPE1	chr11_114561784_G_A_b38	rs583252	2.2e-13	-0.15	Colon - Transverse
ENSG00000095110.8	NXPE1	chr11_114571381_A_G_b38	rs550897	2.2e-13	-0.15	Colon - Transverse
ENSG00000095110.8	NXPE1	chr11_114571543_G_A_b38	rs481080	2.2e-13	-0.15	Colon - Transverse
ENSG00000095110.8	NXPE1	chr11_114572321_T_C_b38	rs580126	2.2e-13	-0.15	Colon - Transverse
ENSG00000095110.8	NXPE1	chr11_114572580_T_G_b38	rs679870	2.2e-13	-0.15	Colon - Transverse
ENSG00000095110.8	NXPE1	chr11_114572851_C_A_b38	rs474427	2.2e-13	-0.15	Colon - Transverse
ENSG00000095110.8	NXPE1	chr11_114513808_C_T_b38	rs555242	2.5e-13	-0.15	Colon - Transverse
ENSG00000095110.8	NXPE1	chr11_114531541_A_G_b38	rs507075	2.9e-13	-0.15	Colon - Transverse
ENSG00000095110.8	NXPE1	chr11_114554352_T_C_b38	rs632108	3.3e-13	-0.15	Colon - Transverse
ENSG00000095110.8	NXPE1	chr11_114510726_G_A_b38	rs1671819	4.4e-13	-0.15	Colon - Transverse
ENSG00000095110.8	NXPE1	chr11_114573471_AT_A_b38		8.2e-13	-0.15	Colon - Transverse
ENSG00000095110.8	NXPE1	chr11_114504995_C_G_b38	rs528461	1.2e-12	-0.15	Colon - Transverse
ENSG00000095110.8	NXPE1	chr11_114504995_C_G_b38	rs528461	1.2e-12	0.16	Testis
ENSG00000095110.8	NXPE1	chr11_114556346_A_T_b38	rs576383	1.3e-12	-0.15	Colon - Transverse
ENSG00000095110.8	NXPE1	chr11_114483411_G_A_b38	rs35293213	3.1e-12	-0.17	Colon - Transverse
ENSG00000095110.8	NXPE1	chr11_114509583_G_A_b38	rs685278	3.4e-12	-0.15	Colon - Transverse
ENSG00000095110.8	NXPE1	chr11_114453250_A_G_b38	rs548236	5.2e-12	0.15	Testis
ENSG00000095110.8	NXPE1	chr11_114526777_T_C_b38	rs7122337	1.8e-11	0.17	Testis
ENSG00000095110.8	NXPE1	chr11_114551916_G_A_b38	rs1350070	1.8e-11	0.17	Testis
ENSG00000095110.8	NXPE1	chr11_114552082_G_C_b38	rs1350069	1.8e-11	0.17	Testis
ENSG00000095110.8	NXPE1	chr11_114552119_G_A_b38	rs61904879	1.8e-11	0.17	Testis
ENSG00000095110.8	NXPE1	chr11_114552245_G_A_b38	rs73016119	1.8e-11	0.17	Testis
ENSG00000095110.8	NXPE1	chr11_114552306_G_C_b38	rs61904880	1.8e-11	0.17	Testis
ENSG00000095110.8	NXPE1	chr11_114483411_G_A_b38	rs35293213	2e-11	0.18	Testis
ENSG00000095110.8	NXPE1	chr11_114480237_C_CTA_b38	rs10640045	2.3e-11	-0.14	Colon - Transverse
ENSG00000095110.8	NXPE1	chr11_114453304_A_G_b38	rs477238	2.9e-11	-0.14	Colon - Transverse
ENSG00000095110.8	NXPE1	chr11_114494272_T_C_b38	rs588511	3e-11	-0.14	Colon - Transverse
ENSG00000095110.8	NXPE1	chr11_114494301_G_T_b38	rs588151	3e-11	-0.14	Colon - Transverse
ENSG00000095110.8	NXPE1	chr11_114469303_C_T_b38	rs12789828	3.7e-11	-0.15	Colon - Transverse
ENSG00000095110.8	NXPE1	chr11_114453462_C_T_b38	rs11214996	3.8e-11	-0.15	Colon - Transverse
ENSG00000095110.8	NXPE1	chr11_114453590_G_A_b38	rs11214997	3.8e-11	-0.15	Colon - Transverse
ENSG00000095110.8	NXPE1	chr11_114453722_G_A_b38	rs12226764	3.8e-11	-0.15	Colon - Transverse
ENSG00000095110.8	NXPE1	chr11_114453978_C_CTGGATTACA_b38	rs59668771	3.8e-11	-0.15	Colon - Transverse
ENSG00000095110.8	NXPE1	chr11_114455216_G_T_b38	rs10891663	3.8e-11	-0.15	Colon - Transverse
ENSG00000095110.8	NXPE1	chr11_114456431_T_C_b38	rs34663079	3.8e-11	-0.15	Colon - Transverse
ENSG00000095110.8	NXPE1	chr11_114457710_A_T_b38	rs3863301	3.8e-11	-0.15	Colon - Transverse
ENSG00000095110.8	NXPE1	chr11_114458472_G_A_b38	rs17117032	3.8e-11	-0.15	Colon - Transverse
ENSG00000095110.8	NXPE1	chr11_114459146_AAAT_A_b38	rs60182961	3.8e-11	-0.15	Colon - Transverse
ENSG00000095110.8	NXPE1	chr11_114459503_T_C_b38	rs12277244	3.8e-11	-0.15	Colon - Transverse
ENSG00000095110.8	NXPE1	chr11_114460498_A_G_b38	rs10891668	3.8e-11	-0.15	Colon - Transverse
ENSG00000095110.8	NXPE1	chr11_114568940_C_G_b38	rs10790025	4e-11	0.17	Testis
ENSG00000095110.8	NXPE1	chr11_114570082_G_A_b38	rs12794122	4e-11	0.17	Testis
ENSG00000095110.8	NXPE1	chr11_114456232_C_G_b38	rs619689	4.3e-11	-0.14	Colon - Transverse
ENSG00000095110.8	NXPE1	chr11_114461542_AT_A_b38	rs57632797	4.6e-11	-0.15	Colon - Transverse
ENSG00000095110.8	NXPE1	chr11_114461758_T_G_b38	rs10891670	4.6e-11	-0.15	Colon - Transverse
ENSG00000095110.8	NXPE1	chr11_114461767_C_T_b38	rs10891671	4.6e-11	-0.15	Colon - Transverse
ENSG00000095110.8	NXPE1	chr11_114462366_C_T_b38	rs10750051	4.6e-11	-0.15	Colon - Transverse
ENSG00000095110.8	NXPE1	chr11_114462712_A_G_b38	rs10891672	4.6e-11	-0.15	Colon - Transverse
ENSG00000095110.8	NXPE1	chr11_114463137_ATATC_A_b38	rs66630598	4.6e-11	-0.15	Colon - Transverse
ENSG00000095110.8	NXPE1	chr11_114463438_T_G_b38	rs10891673	4.6e-11	-0.15	Colon - Transverse
ENSG00000095110.8	NXPE1	chr11_114463516_T_G_b38	rs10891674	4.6e-11	-0.15	Colon - Transverse
ENSG00000095110.8	NXPE1	chr11_114464367_A_G_b38	rs10790012	4.6e-11	-0.15	Colon - Transverse
ENSG00000095110.8	NXPE1	chr11_114464380_T_C_b38	rs10790013	4.6e-11	-0.15	Colon - Transverse
ENSG00000095110.8	NXPE1	chr11_114465468_C_T_b38	rs4569036	4.6e-11	-0.15	Colon - Transverse
ENSG00000095110.8	NXPE1	chr11_114466292_G_C_b38	rs4489779	4.6e-11	-0.15	Colon - Transverse
ENSG00000095110.8	NXPE1	chr11_114466314_A_T_b38	rs4603338	4.6e-11	-0.15	Colon - Transverse
ENSG00000095110.8	NXPE1	chr11_114466466_C_T_b38	rs11215000	5.4e-11	-0.15	Colon - Transverse
ENSG00000095110.8	NXPE1	chr11_114466808_CCTTTT_C_b38	rs60421065	5.4e-11	-0.15	Colon - Transverse
ENSG00000095110.8	NXPE1	chr11_114467390_G_C_b38	rs34394976	5.4e-11	-0.15	Colon - Transverse
ENSG00000095110.8	NXPE1	chr11_114467573_G_A_b38	rs17117053	5.4e-11	-0.15	Colon - Transverse
ENSG00000095110.8	NXPE1	chr11_114467793_G_A_b38	rs11215002	5.4e-11	-0.15	Colon - Transverse
ENSG00000095110.8	NXPE1	chr11_114468521_G_A_b38	rs10891675	5.4e-11	-0.15	Colon - Transverse
ENSG00000095110.8	NXPE1	chr11_114470209_C_G_b38	rs10891677	5.4e-11	-0.15	Colon - Transverse
ENSG00000095110.8	NXPE1	chr11_114470557_G_C_b38	rs11215003	5.4e-11	-0.15	Colon - Transverse
ENSG00000095110.8	NXPE1	chr11_114473397_C_T_b38	rs10891681	5.4e-11	-0.15	Colon - Transverse
ENSG00000095110.8	NXPE1	chr11_114473991_G_T_b38	rs10891683	5.4e-11	-0.15	Colon - Transverse
ENSG00000095110.8	NXPE1	chr11_114474298_A_T_b38	rs11215004	5.4e-11	-0.15	Colon - Transverse
ENSG00000095110.8	NXPE1	chr11_114475160_C_CCAACATTTT_b38	rs71063572	5.4e-11	-0.15	Colon - Transverse
ENSG00000095110.8	NXPE1	chr11_114475991_A_G_b38	rs11215006	5.4e-11	-0.15	Colon - Transverse
ENSG00000095110.8	NXPE1	chr11_114476782_G_A_b38	rs10891684	5.4e-11	-0.15	Colon - Transverse
ENSG00000095110.8	NXPE1	chr11_114476834_T_G_b38	rs10891685	5.4e-11	-0.15	Colon - Transverse
ENSG00000095110.8	NXPE1	chr11_114479065_G_A_b38	rs12797627	5.4e-11	-0.15	Colon - Transverse
ENSG00000095110.8	NXPE1	chr11_114456112_A_G_b38	rs527717	6.2e-11	-0.14	Colon - Transverse
ENSG00000095110.8	NXPE1	chr11_114457563_A_G_b38	rs112750	6.2e-11	-0.14	Colon - Transverse
ENSG00000095110.8	NXPE1	chr11_114463201_A_G_b38	rs479707	6.2e-11	-0.14	Colon - Transverse
ENSG00000095110.8	NXPE1	chr11_114462735_A_G_b38	rs11214998	6.2e-11	-0.15	Colon - Transverse
ENSG00000095110.8	NXPE1	chr11_114492931_A_G_b38	rs11215018	6.9e-11	-0.14	Colon - Transverse
ENSG00000095110.8	NXPE1	chr11_114485371_G_T_b38	rs28507785	7.8e-11	-0.14	Colon - Transverse
ENSG00000095110.8	NXPE1	chr11_114469236_C_T_b38	rs12789644	7.8e-11	-0.15	Colon - Transverse
ENSG00000095110.8	NXPE1	chr11_114479118_C_T_b38	rs581015	8.2e-11	-0.14	Colon - Transverse
ENSG00000095110.8	NXPE1	chr11_114415947_T_C_b38	rs2365626	8.9e-11	-0.15	Colon - Transverse
ENSG00000095110.8	NXPE1	chr11_114541428_A_G_b38	rs74912513	9.1e-11	-0.24	Colon - Transverse
ENSG00000095110.8	NXPE1	chr11_114489914_C_A_b38	rs11501086	9.4e-11	-0.14	Colon - Transverse
ENSG00000095110.8	NXPE1	chr11_114491346_G_A_b38	rs7927168	9.4e-11	-0.14	Colon - Transverse
ENSG00000095110.8	NXPE1	chr11_114469660_G_T_b38	rs1790231	1e-10	-0.13	Colon - Transverse
ENSG00000095110.8	NXPE1	chr11_114475847_C_T_b38	rs576980	1e-10	-0.13	Colon - Transverse
ENSG00000095110.8	NXPE1	chr11_114476639_A_G_b38	rs495070	1e-10	-0.13	Colon - Transverse
ENSG00000095110.8	NXPE1	chr11_114491066_A_G_b38	rs71466738	1e-10	-0.14	Colon - Transverse
ENSG00000095110.8	NXPE1	chr11_114486155_T_G_b38	rs644322	1.1e-10	-0.13	Colon - Transverse
ENSG00000095110.8	NXPE1	chr11_114496010_T_C_b38	rs667633	1.1e-10	-0.13	Colon - Transverse
ENSG00000095110.8	NXPE1	chr11_114506585_C_A_b38	rs556486	1.1e-10	-0.13	Colon - Transverse
ENSG00000095110.8	NXPE1	chr11_114508883_C_CA_b38	rs111281506	1.3e-10	-0.13	Colon - Transverse
ENSG00000095110.8	NXPE1	chr11_114490307_C_A_b38	rs7130127	1.3e-10	-0.13	Colon - Transverse
ENSG00000095110.8	NXPE1	chr11_114493184_G_T_b38	rs603830	1.3e-10	-0.13	Colon - Transverse
ENSG00000095110.8	NXPE1	chr11_114491094_A_G_b38	rs7103587	1.4e-10	-0.13	Colon - Transverse
ENSG00000095110.8	NXPE1	chr11_114469406_C_G_b38	rs12790016	1.6e-10	-0.15	Colon - Transverse
ENSG00000095110.8	NXPE1	chr11_114471844_C_T_b38	rs10891680	1.6e-10	-0.15	Colon - Transverse
ENSG00000095110.8	NXPE1	chr11_114487480_C_T_b38	rs628006	2.2e-10	-0.13	Colon - Transverse
ENSG00000095110.8	NXPE1	chr11_114486483_T_C_b38	rs7950419	2.3e-10	-0.14	Colon - Transverse
ENSG00000095110.8	NXPE1	chr11_114486926_A_G_b38	rs11215015	2.3e-10	-0.14	Colon - Transverse
ENSG00000095110.8	NXPE1	chr11_114489804_C_G_b38	rs11501085	2.3e-10	-0.14	Colon - Transverse
ENSG00000095110.8	NXPE1	chr11_114449038_A_G_b38	rs525173	2.6e-10	-0.14	Colon - Transverse
ENSG00000095110.8	NXPE1	chr11_114490192_C_T_b38	rs61904866	2.9e-10	-0.14	Colon - Transverse
ENSG00000095110.8	NXPE1	chr11_114528986_C_G_b38	rs117479043	3.1e-10	-0.27	Colon - Transverse
ENSG00000095110.8	NXPE1	chr11_114535818_G_C_b38	rs4293154	4.4e-10	-0.19	Testis
ENSG00000095110.8	NXPE1	chr11_114520911_C_T_b38	rs7103402	5.3e-10	-0.19	Testis
ENSG00000095110.8	NXPE1	chr11_114526366_A_G_b38	rs2366362	5.3e-10	-0.19	Testis
ENSG00000095110.8	NXPE1	chr11_114535084_T_C_b38	rs12286277	5.3e-10	-0.19	Testis
ENSG00000095110.8	NXPE1	chr11_114537832_G_A_b38	rs9666162	5.3e-10	-0.19	Testis
ENSG00000095110.8	NXPE1	chr11_114546245_A_G_b38	rs6589439	5.3e-10	-0.19	Testis
ENSG00000095110.8	NXPE1	chr11_114451640_A_G_b38	rs491469	5.7e-10	-0.14	Colon - Transverse
ENSG00000095110.8	NXPE1	chr11_114482041_A_AAT_b38	rs5794915	6.2e-10	0.14	Testis
ENSG00000095110.8	NXPE1	chr11_114482043_A_T_b38	rs5012363	6.2e-10	0.14	Testis
ENSG00000095110.8	NXPE1	chr11_114530525_A_G_b38	rs7941796	7.3e-10	-0.19	Testis
ENSG00000095110.8	NXPE1	chr11_114481726_C_G_b38	rs536888	7.8e-10	0.14	Testis
ENSG00000095110.8	NXPE1	chr11_114560832_T_C_b38	rs560174	9.9e-10	-0.33	Prostate
ENSG00000095110.8	NXPE1	chr11_114452905_A_G_b38	rs545355	1e-09	-0.13	Colon - Transverse
ENSG00000095110.8	NXPE1	chr11_114467890_T_C_b38	rs56102042	1.2e-09	-0.13	Colon - Transverse
ENSG00000095110.8	NXPE1	chr11_114468001_G_A_b38	rs56118609	1.2e-09	-0.13	Colon - Transverse
ENSG00000095110.8	NXPE1	chr11_114468006_G_A_b38	rs56207994	1.2e-09	-0.13	Colon - Transverse
ENSG00000095110.8	NXPE1	chr11_114468061_G_A_b38	rs55951141	1.2e-09	-0.13	Colon - Transverse
ENSG00000095110.8	NXPE1	chr11_114549281_A_G_b38	rs1455651	1.3e-09	-0.19	Testis
ENSG00000095110.8	NXPE1	chr11_114561348_C_T_b38	rs11600618	1.3e-09	-0.33	Prostate
ENSG00000095110.8	NXPE1	chr11_114712983_G_A_b38	rs34042118	1.5e-09	-0.13	Colon - Transverse
ENSG00000095110.8	NXPE1	chr11_114579807_T_A_b38	rs627866	1.6e-09	-0.13	Colon - Transverse
ENSG00000095110.8	NXPE1	chr11_114537028_G_A_b38	rs4938115	1.6e-09	-0.19	Testis
ENSG00000095110.8	NXPE1	chr11_114520252_C_T_b38	rs10891690	1.8e-09	-0.19	Testis
ENSG00000095110.8	NXPE1	chr11_114520257_C_T_b38	rs10891691	1.8e-09	-0.19	Testis
ENSG00000095110.8	NXPE1	chr11_114521295_C_T_b38	rs7103827	1.8e-09	-0.19	Testis
ENSG00000095110.8	NXPE1	chr11_114521576_T_C_b38	rs1378543	1.8e-09	-0.19	Testis
ENSG00000095110.8	NXPE1	chr11_114526811_T_C_b38	rs6589433	1.8e-09	-0.19	Testis
ENSG00000095110.8	NXPE1	chr11_114529550_CCTG_C_b38	rs61411475	1.8e-09	-0.19	Testis
ENSG00000095110.8	NXPE1	chr11_114529562_G_A_b38	rs12269781	1.8e-09	-0.19	Testis
ENSG00000095110.8	NXPE1	chr11_114530561_C_T_b38	rs7941923	1.8e-09	-0.19	Testis
ENSG00000095110.8	NXPE1	chr11_114530889_A_G_b38	rs7944960	1.8e-09	-0.19	Testis
ENSG00000095110.8	NXPE1	chr11_114531855_C_T_b38	rs7127901	1.8e-09	-0.19	Testis
ENSG00000095110.8	NXPE1	chr11_114532017_A_G_b38	rs7128010	1.8e-09	-0.19	Testis
ENSG00000095110.8	NXPE1	chr11_114532701_C_G_b38	rs12275359	1.8e-09	-0.19	Testis
ENSG00000095110.8	NXPE1	chr11_114533620_A_G_b38	rs10891693	1.8e-09	-0.19	Testis
ENSG00000095110.8	NXPE1	chr11_114534350_A_T_b38	rs6589434	1.8e-09	-0.19	Testis
ENSG00000095110.8	NXPE1	chr11_114534903_A_T_b38	rs11215039	1.8e-09	-0.19	Testis
ENSG00000095110.8	NXPE1	chr11_114535273_T_C_b38	rs12286396	1.8e-09	-0.19	Testis
ENSG00000095110.8	NXPE1	chr11_114536224_T_C_b38	rs113912154	1.8e-09	-0.19	Testis
ENSG00000095110.8	NXPE1	chr11_114536290_G_C_b38	rs142720996	1.8e-09	-0.19	Testis
ENSG00000095110.8	NXPE1	chr11_114537275_A_G_b38	rs11215041	1.8e-09	-0.19	Testis
ENSG00000095110.8	NXPE1	chr11_114537443_G_A_b38	rs11215042	1.8e-09	-0.19	Testis
ENSG00000095110.8	NXPE1	chr11_114537727_A_T_b38	rs11215043	1.8e-09	-0.19	Testis
ENSG00000095110.8	NXPE1	chr11_114537881_C_T_b38	rs9666158	1.8e-09	-0.19	Testis
ENSG00000095110.8	NXPE1	chr11_114538124_A_G_b38	rs9667301	1.8e-09	-0.19	Testis
ENSG00000095110.8	NXPE1	chr11_114538449_A_G_b38	rs9736503	1.8e-09	-0.19	Testis
ENSG00000095110.8	NXPE1	chr11_114538761_G_A_b38	rs9734902	1.8e-09	-0.19	Testis
ENSG00000095110.8	NXPE1	chr11_114539218_G_T_b38	rs9734942	1.8e-09	-0.19	Testis
ENSG00000095110.8	NXPE1	chr11_114539428_T_TATAATA_b38	rs111869237	1.8e-09	-0.19	Testis
ENSG00000095110.8	NXPE1	chr11_114539779_A_G_b38	rs11215048	1.8e-09	-0.19	Testis
ENSG00000095110.8	NXPE1	chr11_114540359_C_A_b38	rs7932181	1.8e-09	-0.19	Testis
ENSG00000095110.8	NXPE1	chr11_114541511_C_T_b38	rs4938116	1.8e-09	-0.19	Testis
ENSG00000095110.8	NXPE1	chr11_114543130_C_T_b38	rs10891697	1.8e-09	-0.19	Testis
ENSG00000095110.8	NXPE1	chr11_114545917_T_C_b38	rs6589437	1.8e-09	-0.19	Testis
ENSG00000095110.8	NXPE1	chr11_114546046_T_G_b38	rs6589438	1.8e-09	-0.19	Testis
ENSG00000095110.8	NXPE1	chr11_114546730_A_G_b38	rs1114252	1.8e-09	-0.19	Testis
ENSG00000095110.8	NXPE1	chr11_114549700_T_A_b38	rs1598468	1.8e-09	-0.19	Testis
ENSG00000095110.8	NXPE1	chr11_114550554_T_C_b38	rs7937904	1.8e-09	-0.19	Testis
ENSG00000095110.8	NXPE1	chr11_114551330_G_C_b38	rs10790022	1.8e-09	-0.19	Testis
ENSG00000095110.8	NXPE1	chr11_114554141_G_A_b38	rs6589441	1.8e-09	-0.19	Testis
ENSG00000095110.8	NXPE1	chr11_114555521_A_G_b38	rs11215055	1.8e-09	-0.19	Testis
ENSG00000095110.8	NXPE1	chr11_114703198_C_T_b38	rs12287228	1.9e-09	-0.13	Colon - Transverse
ENSG00000095110.8	NXPE1	chr11_114708527_G_A_b38	rs12288283	1.9e-09	-0.13	Colon - Transverse
ENSG00000095110.8	NXPE1	chr11_114714253_CT_C_b38		1.9e-09	-0.13	Colon - Transverse
ENSG00000095110.8	NXPE1	chr11_114519384_C_T_b38	rs9326244	1.9e-09	-0.18	Testis
ENSG00000095110.8	NXPE1	chr11_114702305_A_G_b38	rs999750	2.1e-09	-0.13	Colon - Transverse
ENSG00000095110.8	NXPE1	chr11_114580633_A_G_b38	rs641956	2.6e-09	-0.13	Colon - Transverse
ENSG00000095110.8	NXPE1	chr11_114518902_A_AT_b38	rs142241025	2.7e-09	-0.18	Testis
ENSG00000095110.8	NXPE1	chr11_114518986_T_C_b38	rs10790019	2.7e-09	-0.18	Testis
ENSG00000095110.8	NXPE1	chr11_114519843_T_C_b38	rs9667836	2.7e-09	-0.18	Testis
ENSG00000095110.8	NXPE1	chr11_114519227_C_CA_b38	rs11435956	2.7e-09	-0.18	Testis
ENSG00000095110.8	NXPE1	chr11_114558156_TTTATAA_T_b38	rs5794919	3.2e-09	-0.32	Prostate
ENSG00000095110.8	NXPE1	chr11_114522769_G_A_b38	rs1840585	3.4e-09	-0.18	Testis
ENSG00000095110.8	NXPE1	chr11_114523512_C_T_b38	rs11215034	3.4e-09	-0.18	Testis
ENSG00000095110.8	NXPE1	chr11_114559688_A_G_b38	rs661054	3.6e-09	-0.32	Prostate
ENSG00000095110.8	NXPE1	chr11_114559212_A_G_b38	rs648541	3.6e-09	-0.32	Prostate
ENSG00000095110.8	NXPE1	chr11_114559887_C_T_b38	rs661946	3.6e-09	-0.32	Prostate	Non-coding (promoter region) - Putative causative role
ENSG00000095110.8	NXPE1	chr11_114559325_C_G_b38	rs580705	4e-09	-0.32	Prostate
ENSG00000095110.8	NXPE1	chr11_114519937_T_G_b38	rs11215032	6.4e-09	-0.18	Testis
ENSG00000095110.8	NXPE1	chr11_114526438_TTAAATTGCCTTTCTGCAGATCATGCTTTTGTTAAATTGTGAATTTGCATTTTAAACCACAAAGTGGATCA_T_b38	rs370130936	6.5e-09	-0.32	Prostate
ENSG00000095110.8	NXPE1	chr11_114561234_A_G_b38	rs678170	6.7e-09	-0.32	Prostate
ENSG00000095110.8	NXPE1	chr11_114546706_G_A_b38	rs545452	1.1e-08	-0.32	Prostate
ENSG00000095110.8	NXPE1	chr11_114547828_A_G_b38	rs648603	1.1e-08	-0.32	Prostate
ENSG00000095110.8	NXPE1	chr11_114552007_G_C_b38	rs600944	1.1e-08	-0.32	Prostate
ENSG00000095110.8	NXPE1	chr11_114552303_A_G_b38	rs602287	1.1e-08	-0.32	Prostate
ENSG00000095110.8	NXPE1	chr11_114552598_A_G_b38	rs531824	1.1e-08	-0.32	Prostate
ENSG00000095110.8	NXPE1	chr11_114552907_T_G_b38	rs507995	1.1e-08	-0.32	Prostate
ENSG00000095110.8	NXPE1	chr11_114561784_G_A_b38	rs583252	1.1e-08	-0.32	Prostate
ENSG00000095110.8	NXPE1	chr11_114571381_A_G_b38	rs550897	1.1e-08	-0.32	Prostate
ENSG00000095110.8	NXPE1	chr11_114571543_G_A_b38	rs481080	1.1e-08	-0.32	Prostate
ENSG00000095110.8	NXPE1	chr11_114572580_T_G_b38	rs679870	1.1e-08	-0.32	Prostate
ENSG00000095110.8	NXPE1	chr11_114572851_C_A_b38	rs474427	1.1e-08	-0.32	Prostate
ENSG00000095110.8	NXPE1	chr11_114572321_T_C_b38	rs580126	1.1e-08	-0.32	Prostate
ENSG00000095110.8	NXPE1	chr11_114570873_G_T_b38	rs1850521	1.2e-08	-0.18	Testis
ENSG00000095110.8	NXPE1	chr11_114537576_A_G_b38	rs10790020	1.3e-08	-0.31	Prostate
ENSG00000095110.8	NXPE1	chr11_114524271_C_CA_b38	rs34437626	1.3e-08	-0.31	Prostate
ENSG00000095110.8	NXPE1	chr11_114535453_C_G_b38	rs680595	1.3e-08	-0.31	Prostate
ENSG00000095110.8	NXPE1	chr11_114535545_A_G_b38	rs507976	1.3e-08	-0.31	Prostate
ENSG00000095110.8	NXPE1	chr11_114539940_T_G_b38	rs578014	1.3e-08	-0.31	Prostate
ENSG00000095110.8	NXPE1	chr11_114544272_T_C_b38	rs683078	1.3e-08	-0.31	Prostate
ENSG00000095110.8	NXPE1	chr11_114566222_A_G_b38	rs670668	1.3e-08	-0.31	Prostate
ENSG00000095110.8	NXPE1	chr11_114580407_T_C_b38	rs640796	1.4e-08	0.13	Testis
ENSG00000095110.8	NXPE1	chr11_114554352_T_C_b38	rs632108	1.4e-08	-0.31	Prostate
ENSG00000095110.8	NXPE1	chr11_114558061_G_A_b38	rs2045241	1.6e-08	-0.32	Prostate
ENSG00000095110.8	NXPE1	chr11_114530855_T_C_b38	rs524911	1.6e-08	-0.31	Prostate	Coding (Synonymous) used for allelic expression analysis
ENSG00000095110.8	NXPE1	chr11_114531850_C_T_b38	rs494754	1.6e-08	-0.31	Prostate
ENSG00000095110.8	NXPE1	chr11_114535786_T_A_b38	rs485388	1.6e-08	-0.31	Prostate
ENSG00000095110.8	NXPE1	chr11_114542724_G_T_b38	rs534912	1.6e-08	-0.31	Prostate
ENSG00000095110.8	NXPE1	chr11_114549255_T_C_b38	rs515678	1.6e-08	-0.31	Prostate
ENSG00000095110.8	NXPE1	chr11_114558144_A_G_b38	rs548756	1.6e-08	-0.31	Prostate
ENSG00000095110.8	NXPE1	chr11_114522930_C_T_b38	rs10891692	1.7e-08	-0.32	Prostate	Coding (Missense) used for allelic expression analysis
ENSG00000095110.8	NXPE1	chr11_114532952_G_A_b38	rs11215037	1.7e-08	-0.32	Prostate
ENSG00000095110.8	NXPE1	chr11_114553856_A_G_b38	rs10431075	1.7e-08	-0.32	Prostate
ENSG00000095110.8	NXPE1	chr11_114531541_A_G_b38	rs507075	1.8e-08	-0.31	Prostate
ENSG00000095110.8	NXPE1	chr11_114556269_T_C_b38	rs10891699	1.9e-08	-0.17	Testis
ENSG00000095110.8	NXPE1	chr11_114557218_G_A_b38	rs10502190	1.9e-08	-0.17	Testis
ENSG00000095110.8	NXPE1	chr11_114571221_G_A_b38	rs10891705	2.1e-08	-0.32	Prostate
ENSG00000095110.8	NXPE1	chr11_114564922_T_C_b38	rs12364094	2.2e-08	-0.17	Testis
ENSG00000095110.8	NXPE1	chr11_114570526_C_T_b38	rs511590	2.2e-08	-0.31	Prostate
ENSG00000095110.8	NXPE1	chr11_114570401_T_C_b38	rs513152	2.2e-08	-0.31	Prostate
ENSG00000095110.8	NXPE1	chr11_114680422_A_G_b38	rs1619235	2.4e-08	-0.12	Colon - Transverse
ENSG00000095110.8	NXPE1	chr11_114575382_G_A_b38	rs11215064	2.8e-08	-0.31	Prostate
ENSG00000095110.8	NXPE1	chr11_114535917_C_G_b38	rs484356	2.8e-08	-0.31	Prostate
ENSG00000095110.8	NXPE1	chr11_114685874_C_A_b38	rs1712820	2.8e-08	-0.12	Colon - Transverse
ENSG00000095110.8	NXPE1	chr11_114517234_G_A_b38	rs7117324	2.8e-08	-0.31	Prostate
ENSG00000095110.8	NXPE1	chr11_114516108_C_T_b38	rs561722	2.9e-08	-0.31	Prostate
ENSG00000095110.8	NXPE1	chr11_114576282_C_T_b38	rs2138876	3e-08	-0.17	Testis
ENSG00000095110.8	NXPE1	chr11_114573119_G_A_b38	rs2014621	3.1e-08	-0.18	Testis
ENSG00000095110.8	NXPE1	chr11_114573405_G_A_b38	rs7122830	3.1e-08	-0.18	Testis
ENSG00000095110.8	NXPE1	chr11_114516428_T_C_b38	rs673766	3.4e-08	-0.3	Prostate
ENSG00000095110.8	NXPE1	chr11_114566211_A_T_b38	rs1598464	3.5e-08	-0.17	Testis
ENSG00000095110.8	NXPE1	chr11_114566460_A_G_b38	rs1598466	3.5e-08	-0.17	Testis
ENSG00000095110.8	NXPE1	chr11_114566537_G_C_b38	rs1598467	3.5e-08	-0.17	Testis
ENSG00000095110.8	NXPE1	chr11_114567164_C_T_b38	rs10891700	3.5e-08	-0.17	Testis
ENSG00000095110.8	NXPE1	chr11_114567232_A_C_b38	rs10891701	3.5e-08	-0.17	Testis
ENSG00000095110.8	NXPE1	chr11_114567322_T_C_b38	rs10790023	3.5e-08	-0.17	Testis
ENSG00000095110.8	NXPE1	chr11_114567402_C_A_b38	rs10790024	3.5e-08	-0.17	Testis
ENSG00000095110.8	NXPE1	chr11_114567504_A_G_b38	rs11215058	3.5e-08	-0.17	Testis
ENSG00000095110.8	NXPE1	chr11_114567672_G_T_b38	rs11215059	3.5e-08	-0.17	Testis
ENSG00000095110.8	NXPE1	chr11_114568783_C_T_b38	rs991515	3.5e-08	-0.17	Testis
ENSG00000095110.8	NXPE1	chr11_114568889_A_G_b38	rs991514	3.5e-08	-0.17	Testis
ENSG00000095110.8	NXPE1	chr11_114569039_G_A_b38	rs991513	3.5e-08	-0.17	Testis
ENSG00000095110.8	NXPE1	chr11_114569615_A_T_b38	rs10891704	3.5e-08	-0.17	Testis
ENSG00000095110.8	NXPE1	chr11_114570135_C_G_b38	rs11215061	3.5e-08	-0.17	Testis
ENSG00000095110.8	NXPE1	chr11_114570155_A_G_b38	rs11215062	3.5e-08	-0.17	Testis
ENSG00000095110.8	NXPE1	chr11_114570570_A_G_b38	rs1517684	3.5e-08	-0.17	Testis
ENSG00000095110.8	NXPE1	chr11_114570605_T_A_b38	rs1517683	3.5e-08	-0.17	Testis
ENSG00000095110.8	NXPE1	chr11_114572335_C_A_b38	rs4564376	3.5e-08	-0.17	Testis
ENSG00000095110.8	NXPE1	chr11_114541428_A_G_b38	rs74912513	3.7e-08	0.23	Testis
ENSG00000095110.8	NXPE1	chr11_114415947_T_C_b38	rs2365626	4.2e-08	0.15	Testis
ENSG00000095110.8	NXPE1	chr11_114567476_G_C_b38	rs10891703	4.7e-08	-0.17	Testis
ENSG00000095110.8	NXPE1	chr11_114516380_G_A_b38	rs4466877	5.2e-08	-0.17	Testis
ENSG00000095110.8	NXPE1	chr11_114513808_C_T_b38	rs555242	6.7e-08	-0.3	Prostate
ENSG00000095110.8	NXPE1	chr11_114513868_C_CTT_b38		7e-08	-0.17	Testis
ENSG00000095110.8	NXPE1	chr11_114516243_C_T_b38	rs2061145	7e-08	-0.17	Testis
ENSG00000095110.8	NXPE1	chr11_114516247_T_C_b38	rs2061144	7e-08	-0.17	Testis
ENSG00000095110.8	NXPE1	chr11_114562145_G_A_b38	rs1455650	7e-08	-0.17	Testis
ENSG00000095110.8	NXPE1	chr11_114514263_G_A_b38	rs596217	7.4e-08	-0.29	Prostate
ENSG00000095110.8	NXPE1	chr11_114556346_A_T_b38	rs576383	7.6e-08	-0.3	Prostate
ENSG00000095110.8	NXPE1	chr11_114515277_G_A_b38	rs12420560	7.9e-08	-0.17	Testis
ENSG00000095110.8	NXPE1	chr11_114515307_G_A_b38	rs12420571	7.9e-08	-0.17	Testis
ENSG00000095110.8	NXPE1	chr11_114418466_C_G_b38	rs10790010	8.2e-08	0.16	Testis
ENSG00000095110.8	NXPE1	chr11_114534099_C_T_b38	rs10891694	1e-07	-0.17	Testis
ENSG00000095110.8	NXPE1	chr11_114573471_AT_A_b38		1.2e-07	-0.29	Prostate
ENSG00000095110.8	NXPE1	chr11_114433444_A_T_b38	rs550324	1.4e-07	-0.12	Colon - Transverse
ENSG00000095110.8	NXPE1	chr11_114433455_C_G_b38	rs610162	1.4e-07	-0.12	Colon - Transverse
ENSG00000095110.8	NXPE1	chr11_114434527_T_TG_b38	rs34521319	1.4e-07	-0.12	Colon - Transverse
ENSG00000095110.8	NXPE1	chr11_114435083_T_C_b38	rs542941	1.4e-07	-0.12	Colon - Transverse
ENSG00000095110.8	NXPE1	chr11_114510726_G_A_b38	rs1671819	1.4e-07	-0.29	Prostate
ENSG00000095110.8	NXPE1	chr11_114579807_T_A_b38	rs627866	1.5e-07	-0.29	Prostate
ENSG00000095110.8	NXPE1	chr11_114514792_G_A_b38	rs7951844	1.6e-07	-0.17	Testis
ENSG00000095110.8	NXPE1	chr11_114648948_C_CAA_b38	rs57994433	1.9e-07	-0.12	Colon - Transverse
ENSG00000095110.8	NXPE1	chr11_114428199_G_A_b38	rs519012	2.2e-07	-0.11	Colon - Transverse
ENSG00000095110.8	NXPE1	chr11_114645259_T_C_b38	rs1712829	2.3e-07	0.11	Colon - Transverse
ENSG00000095110.8	NXPE1	chr11_114648417_G_A_b38	rs1792390	2.3e-07	-0.11	Colon - Transverse
ENSG00000095110.8	NXPE1	chr11_114652751_GCT_G_b38	rs34135371	2.3e-07	-0.11	Colon - Transverse
ENSG00000095110.8	NXPE1	chr11_114712983_G_A_b38	rs34042118	2.3e-07	0.13	Testis
ENSG00000095110.8	NXPE1	chr11_114714253_CT_C_b38		2.5e-07	0.12	Testis
ENSG00000095110.8	NXPE1	chr11_114703198_C_T_b38	rs12287228	2.5e-07	0.12	Testis
ENSG00000095110.8	NXPE1	chr11_114708527_G_A_b38	rs12288283	2.5e-07	0.12	Testis
ENSG00000095110.8	NXPE1	chr11_114427512_A_G_b38	rs4121638	2.6e-07	-0.12	Colon - Transverse
ENSG00000095110.8	NXPE1	chr11_114597115_GA_G_b38	rs34711682	2.7e-07	0.11	Colon - Transverse
ENSG00000095110.8	NXPE1	chr11_114410053_A_G_b38	rs9326243	2.8e-07	0.15	Testis
ENSG00000095110.8	NXPE1	chr11_114411436_G_A_b38	rs11214982	2.8e-07	0.15	Testis
ENSG00000095110.8	NXPE1	chr11_114414337_C_T_b38	rs3863300	2.8e-07	0.15	Testis
ENSG00000095110.8	NXPE1	chr11_114663305_C_T_b38	rs1517686	3.1e-07	-0.11	Colon - Transverse
ENSG00000095110.8	NXPE1	chr11_114424184_C_T_b38	rs78759205	3.1e-07	-0.23	Colon - Transverse
ENSG00000095110.8	NXPE1	chr11_114620762_A_G_b38	rs1792396	3.2e-07	0.11	Colon - Transverse
ENSG00000095110.8	NXPE1	chr11_114605008_A_G_b38	rs1671801	3.2e-07	0.11	Colon - Transverse
ENSG00000095110.8	NXPE1	chr11_114621830_T_C_b38	rs1671808	3.2e-07	0.11	Colon - Transverse
ENSG00000095110.8	NXPE1	chr11_114647851_G_T_b38	rs1671817	3.3e-07	-0.11	Colon - Transverse
ENSG00000095110.8	NXPE1	chr11_114670881_G_A_b38	rs1712813	3.3e-07	-0.11	Colon - Transverse
ENSG00000095110.8	NXPE1	chr11_114395111_A_T_b38	rs10891657	3.4e-07	0.15	Testis
ENSG00000095110.8	NXPE1	chr11_114395994_C_A_b38	rs10891658	3.4e-07	0.15	Testis
ENSG00000095110.8	NXPE1	chr11_114405117_C_G_b38	rs3863299	3.4e-07	0.15	Testis
ENSG00000095110.8	NXPE1	chr11_114522592_T_C_b38	rs492840	4e-07	-0.12	Colon - Transverse
ENSG00000095110.8	NXPE1	chr11_114702305_A_G_b38	rs999750	4.2e-07	0.12	Testis
ENSG00000095110.8	NXPE1	chr11_114443325_C_T_b38	rs11214993	4.2e-07	-0.12	Colon - Transverse
ENSG00000095110.8	NXPE1	chr11_114444250_C_T_b38	rs2271716	4.2e-07	-0.12	Colon - Transverse
ENSG00000095110.8	NXPE1	chr11_114451694_A_G_b38	rs492236	4.4e-07	-0.11	Colon - Transverse
ENSG00000095110.8	NXPE1	chr11_114617534_C_A_b38	rs1792403	4.4e-07	0.11	Colon - Transverse
ENSG00000095110.8	NXPE1	chr11_114469406_C_G_b38	rs12790016	4.5e-07	0.13	Testis
ENSG00000095110.8	NXPE1	chr11_114471844_C_T_b38	rs10891680	4.5e-07	0.13	Testis
ENSG00000095110.8	NXPE1	chr11_114490192_C_T_b38	rs61904866	4.5e-07	0.13	Testis
ENSG00000095110.8	NXPE1	chr11_114618137_T_C_b38	rs1792405	4.5e-07	0.11	Colon - Transverse
ENSG00000095110.8	NXPE1	chr11_114427149_A_G_b38	rs6589429	4.7e-07	-0.12	Colon - Transverse
ENSG00000095110.8	NXPE1	chr11_114575580_C_T_b38	rs11501088	4.7e-07	-0.16	Testis
ENSG00000095110.8	NXPE1	chr11_114579986_G_A_b38	rs487707	4.9e-07	-0.11	Colon - Transverse
ENSG00000095110.8	NXPE1	chr11_114464113_C_CG_b38	rs147484439	5.1e-07	0.14	Testis
ENSG00000095110.8	NXPE1	chr11_114556919_G_A_b38	rs12290722	5.3e-07	-0.16	Testis
ENSG00000095110.8	NXPE1	chr11_114557949_G_T_b38	rs1455649	5.3e-07	-0.16	Testis
ENSG00000095110.8	NXPE1	chr11_114526777_T_C_b38	rs7122337	5.3e-07	-0.3	Prostate
ENSG00000095110.8	NXPE1	chr11_114551916_G_A_b38	rs1350070	5.3e-07	-0.3	Prostate
ENSG00000095110.8	NXPE1	chr11_114552082_G_C_b38	rs1350069	5.3e-07	-0.3	Prostate
ENSG00000095110.8	NXPE1	chr11_114552119_G_A_b38	rs61904879	5.3e-07	-0.3	Prostate
ENSG00000095110.8	NXPE1	chr11_114552245_G_A_b38	rs73016119	5.3e-07	-0.3	Prostate
ENSG00000095110.8	NXPE1	chr11_114552306_G_C_b38	rs61904880	5.3e-07	-0.3	Prostate
ENSG00000095110.8	NXPE1	chr11_114568940_C_G_b38	rs10790025	5.3e-07	-0.3	Prostate
ENSG00000095110.8	NXPE1	chr11_114606653_T_C_b38	rs1671802	5.6e-07	0.11	Colon - Transverse
ENSG00000095110.8	NXPE1	chr11_114633611_A_C_b38	rs1792411	5.7e-07	0.11	Colon - Transverse
ENSG00000095110.8	NXPE1	chr11_114570082_G_A_b38	rs12794122	6.1e-07	-0.3	Prostate
ENSG00000095110.8	NXPE1	chr11_114634869_G_T_b38	rs2445122	6.2e-07	0.11	Colon - Transverse
ENSG00000095110.8	NXPE1	chr11_114451640_A_G_b38	rs491469	6.5e-07	0.12	Testis
ENSG00000095110.8	NXPE1	chr11_114662229_GGAGA_G_b38	rs71465297	7.3e-07	-0.11	Colon - Transverse
ENSG00000095110.8	NXPE1	chr11_114634754_C_G_b38	rs10790030	8.3e-07	0.11	Colon - Transverse
ENSG00000095110.8	NXPE1	chr11_114446267_C_A_b38	rs654531	8.4e-07	-0.11	Colon - Transverse
ENSG00000095110.8	NXPE1	chr11_114473451_C_T_b38	rs10891682	8.4e-07	0.12	Testis
ENSG00000095110.8	NXPE1	chr11_114713168_C_T_b38	rs7118761	9e-07	-0.1	Colon - Transverse
ENSG00000095110.8	NXPE1	chr11_114395994_C_A_b38	rs10891658	9.3e-07	-0.13	Colon - Transverse
ENSG00000095110.8	NXPE1	chr11_114414337_C_T_b38	rs3863300	9.3e-07	-0.13	Colon - Transverse
ENSG00000095110.8	NXPE1	chr11_114634072_T_C_b38	rs10790028	9.3e-07	0.11	Colon - Transverse
ENSG00000095110.8	NXPE1	chr11_114638487_A_G_b38	rs1712826	9.3e-07	0.11	Colon - Transverse
ENSG00000095110.8	NXPE1	chr11_114607494_G_T_b38	rs1617860	9.5e-07	0.11	Colon - Transverse
ENSG00000095110.8	NXPE1	chr11_114609642_G_T_b38	rs1712804	9.5e-07	0.11	Colon - Transverse
ENSG00000095110.8	NXPE1	chr11_114533033_T_A_b38	rs12282557	9.6e-07	-0.16	Testis
ENSG00000095110.8	NXPE1	chr11_114535985_T_C_b38	rs12278273	9.6e-07	-0.16	Testis
ENSG00000095110.8	NXPE1	chr11_114534715_C_G_b38	rs11215038	9.6e-07	-0.16	Testis
ENSG00000095110.8	NXPE1	chr11_114509583_G_A_b38	rs685278	1e-06	-0.27	Prostate
ENSG00000095110.8	NXPE1	chr11_114418466_C_G_b38	rs10790010	1e-06	-0.13	Colon - Transverse
ENSG00000095110.8	NXPE1	chr11_114552164_T_C_b38	rs10891698	1.1e-06	-0.16	Testis
ENSG00000095110.8	NXPE1	chr11_114395111_A_T_b38	rs10891657	1.1e-06	-0.12	Colon - Transverse
ENSG00000095110.8	NXPE1	chr11_114410053_A_G_b38	rs9326243	1.1e-06	-0.12	Colon - Transverse
ENSG00000095110.8	NXPE1	chr11_114411436_G_A_b38	rs11214982	1.1e-06	-0.12	Colon - Transverse
ENSG00000095110.8	NXPE1	chr11_114539003_TATTCACA_T_b38	rs112346965	1.2e-06	-0.16	Testis
ENSG00000095110.8	NXPE1	chr11_114642100_G_C_b38	rs1792387	1.2e-06	0.11	Colon - Transverse
ENSG00000095110.8	NXPE1	chr11_114642926_A_T_b38	rs6589447	1.2e-06	0.11	Colon - Transverse
ENSG00000095110.8	NXPE1	chr11_114633762_A_C_b38	rs1792410	1.3e-06	0.11	Colon - Transverse
ENSG00000095110.8	NXPE1	chr11_114462735_A_G_b38	rs11214998	1.3e-06	0.13	Testis
ENSG00000095110.8	NXPE1	chr11_114392594_G_T_b38	rs2365884	1.4e-06	0.14	Testis
ENSG00000095110.8	NXPE1	chr11_114516652_A_C_b38	rs11215030	1.5e-06	-0.16	Testis
ENSG00000095110.8	NXPE1	chr11_114453462_C_T_b38	rs11214996	1.6e-06	0.12	Testis
ENSG00000095110.8	NXPE1	chr11_114453590_G_A_b38	rs11214997	1.6e-06	0.12	Testis
ENSG00000095110.8	NXPE1	chr11_114453722_G_A_b38	rs12226764	1.6e-06	0.12	Testis
ENSG00000095110.8	NXPE1	chr11_114453978_C_CTGGATTACA_b38	rs59668771	1.6e-06	0.12	Testis
ENSG00000095110.8	NXPE1	chr11_114455216_G_T_b38	rs10891663	1.6e-06	0.12	Testis
ENSG00000095110.8	NXPE1	chr11_114456431_T_C_b38	rs34663079	1.6e-06	0.12	Testis
ENSG00000095110.8	NXPE1	chr11_114457710_A_T_b38	rs3863301	1.6e-06	0.12	Testis
ENSG00000095110.8	NXPE1	chr11_114458472_G_A_b38	rs17117032	1.6e-06	0.12	Testis
ENSG00000095110.8	NXPE1	chr11_114459146_AAAT_A_b38	rs60182961	1.6e-06	0.12	Testis
ENSG00000095110.8	NXPE1	chr11_114459503_T_C_b38	rs12277244	1.6e-06	0.12	Testis
ENSG00000095110.8	NXPE1	chr11_114460498_A_G_b38	rs10891668	1.6e-06	0.12	Testis
ENSG00000095110.8	NXPE1	chr11_114461767_C_T_b38	rs10891671	1.6e-06	0.12	Testis
ENSG00000095110.8	NXPE1	chr11_114461542_AT_A_b38	rs57632797	1.6e-06	0.12	Testis
ENSG00000095110.8	NXPE1	chr11_114461758_T_G_b38	rs10891670	1.6e-06	0.12	Testis
ENSG00000095110.8	NXPE1	chr11_114469303_C_T_b38	rs12789828	1.7e-06	0.13	Testis
ENSG00000095110.8	NXPE1	chr11_114517500_T_C_b38	rs2061143	1.8e-06	-0.16	Testis
ENSG00000095110.8	NXPE1	chr11_114549271_C_T_b38	rs1455652	2e-06	-0.15	Testis
ENSG00000095110.8	NXPE1	chr11_114527026_C_T_b38	rs1318849	2e-06	-0.15	Testis
ENSG00000095110.8	NXPE1	chr11_114533053_T_G_b38	rs12282561	2e-06	-0.15	Testis
ENSG00000095110.8	NXPE1	chr11_114540621_T_C_b38	rs7950370	2e-06	-0.15	Testis
ENSG00000095110.8	NXPE1	chr11_114540651_A_G_b38	rs7935156	2e-06	-0.15	Testis
ENSG00000095110.8	NXPE1	chr11_114544980_G_A_b38	rs2168324	2e-06	-0.15	Testis
ENSG00000095110.8	NXPE1	chr11_114528986_C_G_b38	rs117479043	2.1e-06	0.23	Testis
ENSG00000095110.8	NXPE1	chr11_114710006_T_C_b38	rs2366581	2.1e-06	-0.099	Colon - Transverse
ENSG00000095110.8	NXPE1	chr11_114444466_A_G_b38	rs540712	2.3e-06	-0.1	Colon - Transverse
ENSG00000095110.8	NXPE1	chr11_114521085_G_A_b38	rs11215033	2.4e-06	-0.15	Testis
ENSG00000095110.8	NXPE1	chr11_114507524_C_T_b38	rs11518224	2.4e-06	-0.15	Testis
ENSG00000095110.8	NXPE1	chr11_114618137_T_C_b38	rs1792405	2.5e-06	-0.12	Testis
ENSG00000095110.8	NXPE1	chr11_114486483_T_C_b38	rs7950419	2.5e-06	0.12	Testis
ENSG00000095110.8	NXPE1	chr11_114486926_A_G_b38	rs11215015	2.5e-06	0.12	Testis
ENSG00000095110.8	NXPE1	chr11_114489804_C_G_b38	rs11501085	2.5e-06	0.12	Testis
ENSG00000095110.8	NXPE1	chr11_114462366_C_T_b38	rs10750051	2.5e-06	0.12	Testis
ENSG00000095110.8	NXPE1	chr11_114462712_A_G_b38	rs10891672	2.5e-06	0.12	Testis
ENSG00000095110.8	NXPE1	chr11_114463137_ATATC_A_b38	rs66630598	2.5e-06	0.12	Testis
ENSG00000095110.8	NXPE1	chr11_114463438_T_G_b38	rs10891673	2.5e-06	0.12	Testis
ENSG00000095110.8	NXPE1	chr11_114463516_T_G_b38	rs10891674	2.5e-06	0.12	Testis
ENSG00000095110.8	NXPE1	chr11_114464367_A_G_b38	rs10790012	2.5e-06	0.12	Testis
ENSG00000095110.8	NXPE1	chr11_114464380_T_C_b38	rs10790013	2.5e-06	0.12	Testis
ENSG00000095110.8	NXPE1	chr11_114465468_C_T_b38	rs4569036	2.5e-06	0.12	Testis
ENSG00000095110.8	NXPE1	chr11_114466292_G_C_b38	rs4489779	2.5e-06	0.12	Testis
ENSG00000095110.8	NXPE1	chr11_114466314_A_T_b38	rs4603338	2.5e-06	0.12	Testis
ENSG00000095110.8	NXPE1	chr11_114449314_G_C_b38	rs577976	2.6e-06	-0.1	Colon - Transverse
ENSG00000095110.8	NXPE1	chr11_114466466_C_T_b38	rs11215000	2.6e-06	0.12	Testis
ENSG00000095110.8	NXPE1	chr11_114466808_CCTTTT_C_b38	rs60421065	2.6e-06	0.12	Testis
ENSG00000095110.8	NXPE1	chr11_114467390_G_C_b38	rs34394976	2.6e-06	0.12	Testis
ENSG00000095110.8	NXPE1	chr11_114467573_G_A_b38	rs17117053	2.6e-06	0.12	Testis
ENSG00000095110.8	NXPE1	chr11_114467793_G_A_b38	rs11215002	2.6e-06	0.12	Testis
ENSG00000095110.8	NXPE1	chr11_114468521_G_A_b38	rs10891675	2.6e-06	0.12	Testis
ENSG00000095110.8	NXPE1	chr11_114470209_C_G_b38	rs10891677	2.6e-06	0.12	Testis
ENSG00000095110.8	NXPE1	chr11_114470557_G_C_b38	rs11215003	2.6e-06	0.12	Testis
ENSG00000095110.8	NXPE1	chr11_114473397_C_T_b38	rs10891681	2.6e-06	0.12	Testis
ENSG00000095110.8	NXPE1	chr11_114473991_G_T_b38	rs10891683	2.6e-06	0.12	Testis
ENSG00000095110.8	NXPE1	chr11_114474298_A_T_b38	rs11215004	2.6e-06	0.12	Testis
ENSG00000095110.8	NXPE1	chr11_114475160_C_CCAACATTTT_b38	rs71063572	2.6e-06	0.12	Testis
ENSG00000095110.8	NXPE1	chr11_114475991_A_G_b38	rs11215006	2.6e-06	0.12	Testis
ENSG00000095110.8	NXPE1	chr11_114476782_G_A_b38	rs10891684	2.6e-06	0.12	Testis
ENSG00000095110.8	NXPE1	chr11_114476834_T_G_b38	rs10891685	2.6e-06	0.12	Testis
ENSG00000095110.8	NXPE1	chr11_114479065_G_A_b38	rs12797627	2.6e-06	0.12	Testis
ENSG00000095110.8	NXPE1	chr11_114485371_G_T_b38	rs28507785	2.6e-06	0.12	Testis
ENSG00000095110.8	NXPE1	chr11_114489914_C_A_b38	rs11501086	2.6e-06	0.12	Testis
ENSG00000095110.8	NXPE1	chr11_114491346_G_A_b38	rs7927168	2.6e-06	0.12	Testis
ENSG00000095110.8	NXPE1	chr11_114607254_C_T_b38	rs117389929	2.6e-06	-0.23	Colon - Transverse
ENSG00000095110.8	NXPE1	chr11_114405117_C_G_b38	rs3863299	2.7e-06	-0.12	Colon - Transverse
ENSG00000095110.8	NXPE1	chr11_114662229_GGAGA_G_b38	rs71465297	2.9e-06	0.11	Testis
ENSG00000095110.8	NXPE1	chr11_114685874_C_A_b38	rs1712820	2.9e-06	0.11	Testis
ENSG00000095110.8	NXPE1	chr11_114606653_T_C_b38	rs1671802	3e-06	-0.11	Testis
ENSG00000095110.8	NXPE1	chr11_114467357_A_G_b38	rs11215001	3.1e-06	-0.096	Colon - Transverse
ENSG00000095110.8	NXPE1	chr11_114470049_A_G_b38	rs10891676	3.1e-06	-0.096	Colon - Transverse
ENSG00000095110.8	NXPE1	chr11_114473503_A_T_b38	rs7124064	3.1e-06	-0.096	Colon - Transverse
ENSG00000095110.8	NXPE1	chr11_114497847_T_C_b38	rs7948204	3.3e-06	-0.15	Testis
ENSG00000095110.8	NXPE1	chr11_114647851_G_T_b38	rs1671817	3.4e-06	0.11	Testis
ENSG00000095110.8	NXPE1	chr11_114617534_C_A_b38	rs1792403	3.4e-06	-0.11	Testis
ENSG00000095110.8	NXPE1	chr11_114502212_A_G_b38	rs4938110	3.6e-06	-0.15	Testis
ENSG00000095110.8	NXPE1	chr11_114648948_C_CAA_b38	rs57994433	3.6e-06	0.11	Testis
ENSG00000095110.8	NXPE1	chr11_114477212_A_G_b38	rs10891686	3.6e-06	-0.15	Testis
ENSG00000095110.8	NXPE1	chr11_114449442_A_AATAT_b38	rs4019733	3.7e-06	-0.1	Colon - Transverse
ENSG00000095110.8	NXPE1	chr11_114605008_A_G_b38	rs1671801	4e-06	-0.11	Testis
ENSG00000095110.8	NXPE1	chr11_114620762_A_G_b38	rs1792396	4e-06	-0.11	Testis
ENSG00000095110.8	NXPE1	chr11_114648417_G_A_b38	rs1792390	4e-06	0.11	Testis
ENSG00000095110.8	NXPE1	chr11_114652751_GCT_G_b38	rs34135371	4e-06	0.11	Testis
ENSG00000095110.8	NXPE1	chr11_114621830_T_C_b38	rs1671808	4e-06	-0.11	Testis
ENSG00000095110.8	NXPE1	chr11_114645259_T_C_b38	rs1712829	4e-06	-0.11	Testis
ENSG00000095110.8	NXPE1	chr11_114628233_T_C_b38	rs10891720	4e-06	-0.11	Testis
ENSG00000095110.8	NXPE1	chr11_114494301_G_T_b38	rs588151	4e-06	-0.25	Prostate
ENSG00000095110.8	NXPE1	chr11_114494272_T_C_b38	rs588511	4e-06	-0.25	Prostate
ENSG00000095110.8	NXPE1	chr11_114469236_C_T_b38	rs12789644	4e-06	0.12	Testis
ENSG00000095110.8	NXPE1	chr11_114700008_G_T_b38	rs1829281	4e-06	-0.097	Colon - Transverse
ENSG00000095110.8	NXPE1	chr11_114449038_A_G_b38	rs525173	4.1e-06	0.11	Testis
ENSG00000095110.8	NXPE1	chr11_114459296_A_G_b38	rs7116731	4.4e-06	-0.094	Colon - Transverse
ENSG00000095110.8	NXPE1	chr11_114465706_A_G_b38	rs3891642	4.4e-06	-0.094	Colon - Transverse
ENSG00000095110.8	NXPE1	chr11_114680422_A_G_b38	rs1619235	4.7e-06	0.11	Testis
ENSG00000095110.8	NXPE1	chr11_114519725_T_G_b38	rs11215031	4.8e-06	-0.15	Testis
ENSG00000095110.8	NXPE1	chr11_114538597_A_G_b38	rs11215047	4.8e-06	-0.15	Testis
ENSG00000095110.8	NXPE1	chr11_114497512_TTAAA_T_b38	rs141170989	5.1e-06	-0.15	Testis
ENSG00000095110.8	NXPE1	chr11_114541925_CA_C_b38	rs35959747	5.3e-06	0.19	Testis
ENSG00000095110.8	NXPE1	chr11_114533054_A_G_b38	rs57857178	5.3e-06	0.19	Testis
ENSG00000095110.8	NXPE1	chr11_114471909_G_A_b38	rs10750052	5.4e-06	-0.093	Colon - Transverse
ENSG00000095110.8	NXPE1	chr11_114432078_A_G_b38	rs528747	5.4e-06	-0.1	Colon - Transverse
ENSG00000095110.8	NXPE1	chr11_114676899_T_C_b38	rs80343370	5.5e-06	-0.23	Colon - Transverse
ENSG00000095110.8	NXPE1	chr11_114457331_T_C_b38	rs10891667	5.5e-06	-0.15	Testis
ENSG00000095110.8	NXPE1	chr11_114508883_C_CA_b38	rs111281506	5.6e-06	-0.25	Prostate
ENSG00000095110.8	NXPE1	chr11_113572536_G_GTA_b38	rs144468055	5.7e-06	-0.47	Colon - Transverse
ENSG00000095110.8	NXPE1	chr11_114607494_G_T_b38	rs1617860	5.8e-06	-0.11	Testis
ENSG00000095110.8	NXPE1	chr11_114609642_G_T_b38	rs1712804	5.8e-06	-0.11	Testis
ENSG00000095110.8	NXPE1	chr11_114501161_T_C_b38	rs10160431	5.8e-06	-0.15	Testis
ENSG00000095110.8	NXPE1	chr11_114456522_T_C_b38	rs4938108	6e-06	-0.15	Testis
ENSG00000095110.8	NXPE1	chr11_114556269_T_C_b38	rs10891699	6.3e-06	0.13	Colon - Transverse
ENSG00000095110.8	NXPE1	chr11_114557218_G_A_b38	rs10502190	6.3e-06	0.13	Colon - Transverse
ENSG00000095110.8	NXPE1	chr11_114504467_C_T_b38	rs11215025	6.4e-06	-0.14	Testis
ENSG00000095110.8	NXPE1	chr11_114622809_A_G_b38	rs1671810	6.4e-06	-0.11	Testis
ENSG00000095110.8	NXPE1	chr11_114617685_A_T_b38	rs1792404	6.4e-06	-0.11	Testis
ENSG00000095110.8	NXPE1	chr11_114648948_C_CA_b38	rs57994433	6.5e-06	0.099	Colon - Transverse
ENSG00000095110.8	NXPE1	chr11_114699467_T_G_b38	rs1568215	6.5e-06	0.099	Colon - Transverse
ENSG00000095110.8	NXPE1	chr11_114427512_A_G_b38	rs4121638	6.5e-06	0.12	Testis
ENSG00000095110.8	NXPE1	chr11_114597115_GA_G_b38	rs34711682	6.5e-06	-0.11	Testis
ENSG00000095110.8	NXPE1	chr11_114456978_G_A_b38	rs10891664	6.5e-06	-0.14	Testis
ENSG00000095110.8	NXPE1	chr11_114457050_C_T_b38	rs10891665	6.5e-06	-0.14	Testis
ENSG00000095110.8	NXPE1	chr11_114457051_A_T_b38	rs10891666	6.5e-06	-0.14	Testis
ENSG00000095110.8	NXPE1	chr11_114464217_C_T_b38	rs149362380	6.6e-06	-0.15	Testis
ENSG00000095110.8	NXPE1	chr11_114471776_G_A_b38	rs10502188	6.6e-06	-0.092	Colon - Transverse
ENSG00000095110.8	NXPE1	chr11_114663305_C_T_b38	rs1517686	6.7e-06	0.11	Testis
ENSG00000095110.8	NXPE1	chr11_114480237_C_CTA_b38	rs10640045	6.7e-06	-0.24	Prostate
ENSG00000095110.8	NXPE1	chr11_114601246_T_C_b38	rs2511291	6.9e-06	-0.11	Testis
ENSG00000095110.8	NXPE1	chr11_114608619_T_C_b38	rs2445120	6.9e-06	-0.11	Testis
ENSG00000095110.8	NXPE1	chr11_114626097_A_G_b38	rs1623786	7e-06	-0.11	Testis
ENSG00000095110.8	NXPE1	chr11_114456232_C_G_b38	rs619689	7.1e-06	-0.25	Prostate
ENSG00000095110.8	NXPE1	chr11_114585362_T_C_b38	rs623426	7.3e-06	-0.11	Testis
ENSG00000095110.8	NXPE1	chr11_114534099_C_T_b38	rs10891694	7.4e-06	0.13	Colon - Transverse
ENSG00000095110.8	NXPE1	chr11_114655846_T_C_b38	rs1712803	7.7e-06	0.11	Testis
ENSG00000095110.8	NXPE1	chr11_114492906_A_G_b38	rs80161031	7.7e-06	-0.15	Testis
ENSG00000095110.8	NXPE1	chr11_114493315_A_G_b38	rs11215019	7.7e-06	-0.15	Testis
ENSG00000095110.8	NXPE1	chr11_114488800_T_C_b38	rs113626848	7.7e-06	-0.15	Testis
ENSG00000095110.8	NXPE1	chr11_114489081_C_G_b38	rs11518349	7.7e-06	-0.15	Testis
ENSG00000095110.8	NXPE1	chr11_114628899_T_C_b38	rs10790027	7.8e-06	-0.11	Testis
ENSG00000095110.8	NXPE1	chr11_114471648_C_T_b38	rs10502187	8e-06	-0.15	Testis
ENSG00000095110.8	NXPE1	chr11_114481927_C_T_b38	rs12365318	8e-06	-0.15	Testis
ENSG00000095110.8	NXPE1	chr11_114476929_A_G_b38	rs497871	8.1e-06	-0.13	Colon - Transverse
ENSG00000095110.8	NXPE1	chr11_114487500_C_T_b38	rs12419574	8.1e-06	-0.15	Testis
ENSG00000095110.8	NXPE1	chr11_114614271_A_G_b38	rs1792400	8.3e-06	-0.11	Testis
ENSG00000095110.8	NXPE1	chr11_114611808_A_T_b38	rs10891716	8.3e-06	-0.11	Testis
ENSG00000095110.8	NXPE1	chr11_114427149_A_G_b38	rs6589429	8.4e-06	0.12	Testis
ENSG00000095110.8	NXPE1	chr11_114670881_G_A_b38	rs1712813	8.6e-06	0.11	Testis
ENSG00000095110.8	NXPE1	chr11_114618852_A_G_b38	rs1792395	8.7e-06	-0.11	Testis
ENSG00000095110.8	NXPE1	chr11_114492931_A_G_b38	rs11215018	8.8e-06	0.11	Testis
ENSG00000095110.8	NXPE1	chr11_114643250_T_C_b38	rs10750057	8.9e-06	-0.11	Testis
ENSG00000095110.8	NXPE1	chr11_114634869_G_T_b38	rs2445122	9e-06	-0.11	Testis
ENSG00000095110.8	NXPE1	chr11_114631504_A_C_b38	rs7943457	9.3e-06	-0.1	Testis
ENSG00000095110.8	NXPE1	chr11_114634619_A_C_b38	rs10790029	9.3e-06	-0.1	Testis
ENSG00000095110.8	NXPE1	chr11_114443325_C_T_b38	rs11214993	9.6e-06	0.12	Testis
ENSG00000095110.8	NXPE1	chr11_114444250_C_T_b38	rs2271716	9.6e-06	0.12	Testis
ENSG00000095110.8	NXPE1	chr11_114456112_A_G_b38	rs527717	9.6e-06	-0.25	Prostate
ENSG00000095110.8	NXPE1	chr11_114457563_A_G_b38	rs112750	9.6e-06	-0.25	Prostate
ENSG00000095110.8	NXPE1	chr11_114463201_A_G_b38	rs479707	9.6e-06	-0.25	Prostate
ENSG00000095110.8	NXPE1	chr11_114465600_A_G_b38	rs4936297	9.6e-06	-0.14	Testis
ENSG00000095110.8	NXPE1	chr11_114683398_G_C_b38	rs11215148	9.8e-06	0.95	Small Intestine - Terminal Ileum
ENSG00000095110.8	NXPE1	chr11_114504697_A_G_b38	rs2219207	9.9e-06	-0.15	Testis
ENSG00000095110.8	NXPE1	chr11_114486155_T_G_b38	rs644322	1e-05	-0.24	Prostate
ENSG00000095110.8	NXPE1	chr11_114487480_C_T_b38	rs628006	1e-05	-0.24	Prostate
ENSG00000095110.8	NXPE1	chr11_114496010_T_C_b38	rs667633	1e-05	-0.24	Prostate
ENSG00000095110.8	NXPE1	chr11_114506585_C_A_b38	rs556486	1e-05	-0.24	Prostate
ENSG00000095110.8	NXPE1	chr11_114633762_A_C_b38	rs1792410	1e-05	-0.11	Testis
ENSG00000095110.8	NXPE1	chr11_114491094_A_G_b38	rs7103587	1e-05	-0.24	Prostate
ENSG00000095110.8	NXPE1	chr11_114453250_A_G_b38	rs548236	1e-05	-0.24	Prostate
ENSG00000095110.8	NXPE1	chr11_114555247_G_A_b38	rs11215054	1.1e-05	-0.15	Testis
ENSG00000095110.8	NXPE1	chr11_114633611_A_C_b38	rs1792411	1.1e-05	-0.11	Testis
ENSG00000095110.8	NXPE1	chr11_114642926_A_T_b38	rs6589447	1.1e-05	-0.11	Testis
ENSG00000095110.8	NXPE1	chr11_114642100_G_C_b38	rs1792387	1.1e-05	-0.11	Testis
ENSG00000095110.8	NXPE1	chr11_114634072_T_C_b38	rs10790028	1.2e-05	-0.11	Testis
ENSG00000095110.8	NXPE1	chr11_114638487_A_G_b38	rs1712826	1.2e-05	-0.11	Testis
ENSG00000095110.8	NXPE1	chr11_114510726_G_A_b38	rs1671819	1.2e-05	-0.15	Colon - Sigmoid
ENSG00000095110.8	NXPE1	chr11_114556346_A_T_b38	rs576383	1.3e-05	0.1	Testis
ENSG00000095110.8	NXPE1	chr11_114490307_C_A_b38	rs7130127	1.3e-05	-0.24	Prostate
ENSG00000095110.8	NXPE1	chr11_114493184_G_T_b38	rs603830	1.3e-05	-0.24	Prostate
ENSG00000095110.8	NXPE1	chr11_114452656_A_G_b38	rs681094	1.3e-05	-0.13	Colon - Transverse
ENSG00000095110.8	NXPE1	chr11_114655271_G_A_b38	rs2459753	1.3e-05	0.11	Testis
ENSG00000095110.8	NXPE1	chr11_114655762_A_C_b38	rs1712802	1.3e-05	0.11	Testis
ENSG00000095110.8	NXPE1	chr11_114660146_T_A_b38	rs1712806	1.3e-05	0.11	Testis
ENSG00000095110.8	NXPE1	chr11_114661977_T_C_b38	rs1607258	1.3e-05	0.11	Testis
ENSG00000095110.8	NXPE1	chr11_114662066_G_A_b38	rs1607259	1.3e-05	0.11	Testis
ENSG00000095110.8	NXPE1	chr11_114491059_G_A_b38	rs9667414	1.3e-05	-0.14	Testis
ENSG00000095110.8	NXPE1	chr11_114535818_G_C_b38	rs4293154	1.3e-05	0.12	Colon - Transverse
ENSG00000095110.8	NXPE1	chr11_114462605_GAAAAGAT_G_b38	rs142764292	1.3e-05	-0.14	Testis
ENSG00000095110.8	NXPE1	chr11_114478087_C_T_b38	rs80192594	1.4e-05	-0.15	Testis
ENSG00000095110.8	NXPE1	chr11_114634754_C_G_b38	rs10790030	1.4e-05	-0.1	Testis
ENSG00000095110.8	NXPE1	chr11_114675427_C_G_b38	rs1792414	1.5e-05	0.11	Testis
ENSG00000095110.8	NXPE1	chr11_114456978_G_A_b38	rs10891664	1.6e-05	0.13	Colon - Transverse
ENSG00000095110.8	NXPE1	chr11_114457050_C_T_b38	rs10891665	1.6e-05	0.13	Colon - Transverse
ENSG00000095110.8	NXPE1	chr11_114457051_A_T_b38	rs10891666	1.6e-05	0.13	Colon - Transverse
ENSG00000095110.8	NXPE1	chr11_114586618_T_C_b38	rs639324	1.6e-05	-0.11	Testis
ENSG00000095110.8	NXPE1	chr11_114479118_C_T_b38	rs581015	1.7e-05	-0.24	Prostate
ENSG00000095110.8	NXPE1	chr11_114464113_C_CG_b38	rs147484439	1.8e-05	-0.28	Prostate
ENSG00000095110.8	NXPE1	chr11_114404351_A_G_b38	rs536179	1.8e-05	-0.093	Colon - Transverse
ENSG00000095110.8	NXPE1	chr11_114520252_C_T_b38	rs10891690	1.9e-05	0.12	Colon - Transverse
ENSG00000095110.8	NXPE1	chr11_114520257_C_T_b38	rs10891691	1.9e-05	0.12	Colon - Transverse
ENSG00000095110.8	NXPE1	chr11_114521295_C_T_b38	rs7103827	1.9e-05	0.12	Colon - Transverse
ENSG00000095110.8	NXPE1	chr11_114521576_T_C_b38	rs1378543	1.9e-05	0.12	Colon - Transverse
ENSG00000095110.8	NXPE1	chr11_114526811_T_C_b38	rs6589433	1.9e-05	0.12	Colon - Transverse
ENSG00000095110.8	NXPE1	chr11_114529550_CCTG_C_b38	rs61411475	1.9e-05	0.12	Colon - Transverse
ENSG00000095110.8	NXPE1	chr11_114529562_G_A_b38	rs12269781	1.9e-05	0.12	Colon - Transverse
ENSG00000095110.8	NXPE1	chr11_114530561_C_T_b38	rs7941923	1.9e-05	0.12	Colon - Transverse
ENSG00000095110.8	NXPE1	chr11_114530889_A_G_b38	rs7944960	1.9e-05	0.12	Colon - Transverse
ENSG00000095110.8	NXPE1	chr11_114531855_C_T_b38	rs7127901	1.9e-05	0.12	Colon - Transverse
ENSG00000095110.8	NXPE1	chr11_114532017_A_G_b38	rs7128010	1.9e-05	0.12	Colon - Transverse
ENSG00000095110.8	NXPE1	chr11_114532701_C_G_b38	rs12275359	1.9e-05	0.12	Colon - Transverse
ENSG00000095110.8	NXPE1	chr11_114533620_A_G_b38	rs10891693	1.9e-05	0.12	Colon - Transverse
ENSG00000095110.8	NXPE1	chr11_114534350_A_T_b38	rs6589434	1.9e-05	0.12	Colon - Transverse
ENSG00000095110.8	NXPE1	chr11_114534903_A_T_b38	rs11215039	1.9e-05	0.12	Colon - Transverse
ENSG00000095110.8	NXPE1	chr11_114535273_T_C_b38	rs12286396	1.9e-05	0.12	Colon - Transverse
ENSG00000095110.8	NXPE1	chr11_114536224_T_C_b38	rs113912154	1.9e-05	0.12	Colon - Transverse
ENSG00000095110.8	NXPE1	chr11_114536290_G_C_b38	rs142720996	1.9e-05	0.12	Colon - Transverse
ENSG00000095110.8	NXPE1	chr11_114537028_G_A_b38	rs4938115	1.9e-05	0.12	Colon - Transverse
ENSG00000095110.8	NXPE1	chr11_114537275_A_G_b38	rs11215041	1.9e-05	0.12	Colon - Transverse
ENSG00000095110.8	NXPE1	chr11_114537443_G_A_b38	rs11215042	1.9e-05	0.12	Colon - Transverse
ENSG00000095110.8	NXPE1	chr11_114537727_A_T_b38	rs11215043	1.9e-05	0.12	Colon - Transverse
ENSG00000095110.8	NXPE1	chr11_114537881_C_T_b38	rs9666158	1.9e-05	0.12	Colon - Transverse
ENSG00000095110.8	NXPE1	chr11_114538124_A_G_b38	rs9667301	1.9e-05	0.12	Colon - Transverse
ENSG00000095110.8	NXPE1	chr11_114538449_A_G_b38	rs9736503	1.9e-05	0.12	Colon - Transverse
ENSG00000095110.8	NXPE1	chr11_114538761_G_A_b38	rs9734902	1.9e-05	0.12	Colon - Transverse
ENSG00000095110.8	NXPE1	chr11_114539218_G_T_b38	rs9734942	1.9e-05	0.12	Colon - Transverse
ENSG00000095110.8	NXPE1	chr11_114539428_T_TATAATA_b38	rs111869237	1.9e-05	0.12	Colon - Transverse
ENSG00000095110.8	NXPE1	chr11_114539779_A_G_b38	rs11215048	1.9e-05	0.12	Colon - Transverse
ENSG00000095110.8	NXPE1	chr11_114540359_C_A_b38	rs7932181	1.9e-05	0.12	Colon - Transverse
ENSG00000095110.8	NXPE1	chr11_114541511_C_T_b38	rs4938116	1.9e-05	0.12	Colon - Transverse
ENSG00000095110.8	NXPE1	chr11_114543130_C_T_b38	rs10891697	1.9e-05	0.12	Colon - Transverse
ENSG00000095110.8	NXPE1	chr11_114545917_T_C_b38	rs6589437	1.9e-05	0.12	Colon - Transverse
ENSG00000095110.8	NXPE1	chr11_114546046_T_G_b38	rs6589438	1.9e-05	0.12	Colon - Transverse
ENSG00000095110.8	NXPE1	chr11_114546730_A_G_b38	rs1114252	1.9e-05	0.12	Colon - Transverse
ENSG00000095110.8	NXPE1	chr11_114549700_T_A_b38	rs1598468	1.9e-05	0.12	Colon - Transverse
ENSG00000095110.8	NXPE1	chr11_114550554_T_C_b38	rs7937904	1.9e-05	0.12	Colon - Transverse
ENSG00000095110.8	NXPE1	chr11_114551330_G_C_b38	rs10790022	1.9e-05	0.12	Colon - Transverse
ENSG00000095110.8	NXPE1	chr11_114554141_G_A_b38	rs6589441	1.9e-05	0.12	Colon - Transverse
ENSG00000095110.8	NXPE1	chr11_114555521_A_G_b38	rs11215055	1.9e-05	0.12	Colon - Transverse
ENSG00000095110.8	NXPE1	chr11_114453386_G_A_b38	rs4938107	1.9e-05	-0.14	Testis
ENSG00000095110.8	NXPE1	chr11_114556346_A_T_b38	rs576383	1.9e-05	-0.15	Colon - Sigmoid
ENSG00000095110.8	NXPE1	chr11_114704331_T_TG_b38	rs35649163	1.9e-05	0.094	Colon - Transverse
ENSG00000095110.8	NXPE1	chr11_114737169_G_A_b38	rs34420140	2e-05	0.11	Testis
ENSG00000095110.8	NXPE1	chr11_114744433_C_CGTGCTATTCAG_b38	rs1555084529	2e-05	0.11	Testis
ENSG00000095110.8	NXPE1	chr11_114705583_A_G_b38	rs1356427	2e-05	0.093	Colon - Transverse
ENSG00000095110.8	NXPE1	chr11_114464217_C_T_b38	rs149362380	2e-05	0.13	Colon - Transverse
ENSG00000095110.8	NXPE1	chr11_114522592_T_C_b38	rs492840	2.1e-05	-0.27	Prostate
ENSG00000095110.8	NXPE1	chr11_114573471_AT_A_b38		2.1e-05	0.098	Testis
ENSG00000095110.8	NXPE1	chr11_114475847_C_T_b38	rs576980	2.1e-05	-0.23	Prostate
ENSG00000095110.8	NXPE1	chr11_114469660_G_T_b38	rs1790231	2.1e-05	-0.23	Prostate
ENSG00000095110.8	NXPE1	chr11_114476639_A_G_b38	rs495070	2.1e-05	-0.23	Prostate
ENSG00000095110.8	NXPE1	chr11_114573471_AT_A_b38		2.1e-05	-0.15	Colon - Sigmoid
ENSG00000095110.8	NXPE1	chr11_114567476_G_C_b38	rs10891703	2.1e-05	0.12	Colon - Transverse
ENSG00000095110.8	NXPE1	chr11_114491066_A_G_b38	rs71466738	2.1e-05	0.11	Testis
ENSG00000095110.8	NXPE1	chr11_114562145_G_A_b38	rs1455650	2.1e-05	0.12	Colon - Transverse
ENSG00000095110.8	NXPE1	chr11_114457331_T_C_b38	rs10891667	2.1e-05	0.13	Colon - Transverse
ENSG00000095110.8	NXPE1	chr11_114552007_G_C_b38	rs600944	2.2e-05	-0.15	Colon - Sigmoid
ENSG00000095110.8	NXPE1	chr11_114552598_A_G_b38	rs531824	2.2e-05	-0.15	Colon - Sigmoid
ENSG00000095110.8	NXPE1	chr11_114571381_A_G_b38	rs550897	2.2e-05	-0.15	Colon - Sigmoid
ENSG00000095110.8	NXPE1	chr11_114572321_T_C_b38	rs580126	2.2e-05	-0.15	Colon - Sigmoid
ENSG00000095110.8	NXPE1	chr11_114572580_T_G_b38	rs679870	2.2e-05	-0.15	Colon - Sigmoid
ENSG00000095110.8	NXPE1	chr11_114546706_G_A_b38	rs545452	2.2e-05	-0.15	Colon - Sigmoid
ENSG00000095110.8	NXPE1	chr11_114547828_A_G_b38	rs648603	2.2e-05	-0.15	Colon - Sigmoid
ENSG00000095110.8	NXPE1	chr11_114552303_A_G_b38	rs602287	2.2e-05	-0.15	Colon - Sigmoid
ENSG00000095110.8	NXPE1	chr11_114552907_T_G_b38	rs507995	2.2e-05	-0.15	Colon - Sigmoid
ENSG00000095110.8	NXPE1	chr11_114561784_G_A_b38	rs583252	2.2e-05	-0.15	Colon - Sigmoid
ENSG00000095110.8	NXPE1	chr11_114571543_G_A_b38	rs481080	2.2e-05	-0.15	Colon - Sigmoid
ENSG00000095110.8	NXPE1	chr11_114572851_C_A_b38	rs474427	2.2e-05	-0.15	Colon - Sigmoid
ENSG00000095110.8	NXPE1	chr11_114702542_A_G_b38	rs1631536	2.2e-05	0.094	Colon - Transverse
ENSG00000095110.8	NXPE1	chr11_114734879_C_T_b38	rs12789636	2.2e-05	0.11	Testis
ENSG00000095110.8	NXPE1	chr11_114566222_A_G_b38	rs670668	2.2e-05	-0.15	Colon - Sigmoid
ENSG00000095110.8	NXPE1	chr11_114522769_G_A_b38	rs1840585	2.3e-05	0.12	Colon - Transverse
ENSG00000095110.8	NXPE1	chr11_114523512_C_T_b38	rs11215034	2.3e-05	0.12	Colon - Transverse
ENSG00000095110.8	NXPE1	chr11_114554352_T_C_b38	rs632108	2.3e-05	-0.15	Colon - Sigmoid
ENSG00000095110.8	NXPE1	chr11_114453304_A_G_b38	rs477238	2.3e-05	-0.23	Prostate
ENSG00000095110.8	NXPE1	chr11_114702494_G_A_b38	rs1630838	2.3e-05	0.093	Colon - Transverse
ENSG00000095110.8	NXPE1	chr11_114702550_A_C_b38	rs1631559	2.3e-05	0.093	Colon - Transverse
ENSG00000095110.8	NXPE1	chr11_114392594_G_T_b38	rs2365884	2.4e-05	-0.1	Colon - Transverse
ENSG00000095110.8	NXPE1	chr11_114675256_A_C_b38	rs1712816	2.4e-05	0.1	Testis
ENSG00000095110.8	NXPE1	chr11_114520911_C_T_b38	rs7103402	2.4e-05	0.12	Colon - Transverse
ENSG00000095110.8	NXPE1	chr11_114526366_A_G_b38	rs2366362	2.4e-05	0.12	Colon - Transverse
ENSG00000095110.8	NXPE1	chr11_114535084_T_C_b38	rs12286277	2.4e-05	0.12	Colon - Transverse
ENSG00000095110.8	NXPE1	chr11_114537832_G_A_b38	rs9666162	2.4e-05	0.12	Colon - Transverse
ENSG00000095110.8	NXPE1	chr11_114546245_A_G_b38	rs6589439	2.4e-05	0.12	Colon - Transverse
ENSG00000095110.8	NXPE1	chr11_114713706_G_T_b38	rs1517695	2.5e-05	0.097	Colon - Transverse
ENSG00000095110.8	NXPE1	chr11_114709880_T_G_b38	rs2366580	2.5e-05	0.092	Colon - Transverse
ENSG00000095110.8	NXPE1	chr11_114736493_G_T_b38	rs12419743	2.6e-05	0.1	Testis
ENSG00000095110.8	NXPE1	chr11_114737646_A_G_b38	rs12797565	2.6e-05	0.1	Testis
ENSG00000095110.8	NXPE1	chr11_114564922_T_C_b38	rs12364094	2.6e-05	0.12	Colon - Transverse
ENSG00000095110.8	NXPE1	chr11_114531541_A_G_b38	rs507075	2.7e-05	0.098	Testis
ENSG00000095110.8	NXPE1	chr11_114704768_T_C_b38	rs1627370	2.7e-05	0.093	Colon - Transverse
ENSG00000095110.8	NXPE1	chr11_114604758_T_G_b38	rs1671800	2.7e-05	-0.1	Testis
ENSG00000095110.8	NXPE1	chr11_114473451_C_T_b38	rs10891682	2.8e-05	-0.25	Prostate
ENSG00000095110.8	NXPE1	chr11_114720626_C_CA_b38	rs5794929	2.8e-05	0.1	Testis
ENSG00000095110.8	NXPE1	chr11_114531541_A_G_b38	rs507075	2.8e-05	-0.15	Colon - Sigmoid
ENSG00000095110.8	NXPE1	chr11_114535453_C_G_b38	rs680595	2.8e-05	-0.15	Colon - Sigmoid
ENSG00000095110.8	NXPE1	chr11_114537576_A_G_b38	rs10790020	2.8e-05	-0.15	Colon - Sigmoid
ENSG00000095110.8	NXPE1	chr11_114535545_A_G_b38	rs507976	2.8e-05	-0.15	Colon - Sigmoid
ENSG00000095110.8	NXPE1	chr11_114539940_T_G_b38	rs578014	2.8e-05	-0.15	Colon - Sigmoid
ENSG00000095110.8	NXPE1	chr11_114544272_T_C_b38	rs683078	2.8e-05	-0.15	Colon - Sigmoid
ENSG00000095110.8	NXPE1	chr11_114447742_A_G_b38	rs11214994	2.9e-05	0.15	Colon - Transverse
ENSG00000095110.8	NXPE1	chr11_114448429_A_G_b38	rs4938106	2.9e-05	0.15	Colon - Transverse
ENSG00000095110.8	NXPE1	chr11_114570873_G_T_b38	rs1850521	2.9e-05	0.12	Colon - Transverse
ENSG00000095110.8	NXPE1	chr11_114616341_G_GATA_b38	rs71063579	2.9e-05	-0.099	Testis
ENSG00000095110.8	NXPE1	chr11_114519384_C_T_b38	rs9326244	3e-05	0.12	Colon - Transverse
ENSG00000095110.8	NXPE1	chr11_114571214_A_G_b38	rs12421748	3e-05	-0.14	Testis
ENSG00000095110.8	NXPE1	chr11_114462605_GAAAAGAT_G_b38	rs142764292	3e-05	0.13	Colon - Transverse
ENSG00000095110.8	NXPE1	chr11_114429190_T_C_b38	rs7102389	3.1e-05	0.15	Colon - Transverse
ENSG00000095110.8	NXPE1	chr11_114435778_A_G_b38	rs11214988	3.1e-05	0.15	Colon - Transverse
ENSG00000095110.8	NXPE1	chr11_114438523_A_G_b38	rs11214990	3.1e-05	0.15	Colon - Transverse
ENSG00000095110.8	NXPE1	chr11_114497512_TTAAA_T_b38	rs141170989	3.1e-05	0.13	Colon - Transverse
ENSG00000095110.8	NXPE1	chr11_114535453_C_G_b38	rs680595	3.1e-05	0.097	Testis
ENSG00000095110.8	NXPE1	chr11_114535545_A_G_b38	rs507976	3.1e-05	0.097	Testis
ENSG00000095110.8	NXPE1	chr11_114537576_A_G_b38	rs10790020	3.1e-05	0.097	Testis
ENSG00000095110.8	NXPE1	chr11_114539940_T_G_b38	rs578014	3.1e-05	0.097	Testis
ENSG00000095110.8	NXPE1	chr11_114544272_T_C_b38	rs683078	3.1e-05	0.097	Testis
ENSG00000095110.8	NXPE1	chr11_114546706_G_A_b38	rs545452	3.1e-05	0.097	Testis
ENSG00000095110.8	NXPE1	chr11_114547828_A_G_b38	rs648603	3.1e-05	0.097	Testis
ENSG00000095110.8	NXPE1	chr11_114552007_G_C_b38	rs600944	3.1e-05	0.097	Testis
ENSG00000095110.8	NXPE1	chr11_114552303_A_G_b38	rs602287	3.1e-05	0.097	Testis
ENSG00000095110.8	NXPE1	chr11_114552598_A_G_b38	rs531824	3.1e-05	0.097	Testis
ENSG00000095110.8	NXPE1	chr11_114552907_T_G_b38	rs507995	3.1e-05	0.097	Testis
ENSG00000095110.8	NXPE1	chr11_114598243_G_A_b38	rs12362416	3.1e-05	-0.1	Testis
ENSG00000095110.8	NXPE1	chr11_114549281_A_G_b38	rs1455651	3.1e-05	0.12	Colon - Transverse
ENSG00000095110.8	NXPE1	chr11_114578886_G_T_b38	rs74899715	3.3e-05	-0.2	Colon - Transverse
ENSG00000095110.8	NXPE1	chr11_114516428_T_C_b38	rs673766	3.3e-05	-0.15	Colon - Sigmoid
ENSG00000095110.8	NXPE1	chr11_114456522_T_C_b38	rs4938108	3.6e-05	0.13	Colon - Transverse
ENSG00000095110.8	NXPE1	chr11_114712643_T_C_b38	rs1792425	3.6e-05	0.09	Colon - Transverse
ENSG00000095110.8	NXPE1	chr11_114714403_T_C_b38	rs1712776	3.6e-05	0.09	Colon - Transverse
ENSG00000095110.8	NXPE1	chr11_114620267_C_T_b38	rs1712832	3.7e-05	-0.099	Testis
ENSG00000095110.8	NXPE1	chr11_114625198_T_C_b38	rs1671812	3.7e-05	-0.099	Testis
ENSG00000095110.8	NXPE1	chr11_114597047_C_G_b38	rs11215080	3.7e-05	-0.098	Testis
ENSG00000095110.8	NXPE1	chr11_114524271_C_CA_b38	rs34437626	3.7e-05	0.096	Testis
ENSG00000095110.8	NXPE1	chr11_114597175_T_G_b38	rs10790026	3.9e-05	-0.098	Testis
ENSG00000095110.8	NXPE1	chr11_114522592_T_C_b38	rs492840	3.9e-05	0.11	Testis
ENSG00000095110.8	NXPE1	chr11_114560859_T_C_b38	rs77066313	3.9e-05	-0.2	Colon - Transverse
ENSG00000095110.8	NXPE1	chr11_114705904_A_T_b38	rs1356428	4e-05	0.093	Colon - Transverse
ENSG00000095110.8	NXPE1	chr11_114513808_C_T_b38	rs555242	4e-05	-0.14	Colon - Sigmoid
ENSG00000095110.8	NXPE1	chr11_114579807_T_A_b38	rs627866	4e-05	-0.14	Colon - Sigmoid
ENSG00000095110.8	NXPE1	chr11_114465600_A_G_b38	rs4936297	4.1e-05	0.13	Colon - Transverse
ENSG00000095110.8	NXPE1	chr11_114607497_T_C_b38	rs1671803	4.1e-05	-0.098	Testis
ENSG00000095110.8	NXPE1	chr11_114608264_T_C_b38	rs1792409	4.1e-05	-0.098	Testis
ENSG00000095110.8	NXPE1	chr11_114608377_A_G_b38	rs1712794	4.1e-05	-0.098	Testis
ENSG00000095110.8	NXPE1	chr11_114530525_A_G_b38	rs7941796	4.1e-05	0.12	Colon - Transverse
ENSG00000095110.8	NXPE1	chr11_114566460_A_G_b38	rs1598466	4.1e-05	0.12	Colon - Transverse
ENSG00000095110.8	NXPE1	chr11_114712242_G_T_b38	rs1712841	4.2e-05	0.089	Colon - Transverse
ENSG00000095110.8	NXPE1	chr11_114428171_T_G_b38	rs11214986	4.2e-05	0.15	Colon - Transverse
ENSG00000095110.8	NXPE1	chr11_114432605_G_A_b38	rs12361885	4.2e-05	0.15	Colon - Transverse
ENSG00000095110.8	NXPE1	chr11_114438538_C_T_b38	rs11214991	4.2e-05	0.15	Colon - Transverse
ENSG00000095110.8	NXPE1	chr11_114481527_T_C_b38	rs11215010	4.3e-05	-0.14	Testis
ENSG00000095110.8	NXPE1	chr11_114738386_T_C_b38	rs12421720	4.3e-05	0.1	Testis
ENSG00000095110.8	NXPE1	chr11_114566537_G_C_b38	rs1598467	4.5e-05	0.12	Colon - Transverse
ENSG00000095110.8	NXPE1	chr11_114567232_A_C_b38	rs10891701	4.5e-05	0.12	Colon - Transverse
ENSG00000095110.8	NXPE1	chr11_114567402_C_A_b38	rs10790024	4.5e-05	0.12	Colon - Transverse
ENSG00000095110.8	NXPE1	chr11_114567504_A_G_b38	rs11215058	4.5e-05	0.12	Colon - Transverse
ENSG00000095110.8	NXPE1	chr11_114568889_A_G_b38	rs991514	4.5e-05	0.12	Colon - Transverse
ENSG00000095110.8	NXPE1	chr11_114569039_G_A_b38	rs991513	4.5e-05	0.12	Colon - Transverse
ENSG00000095110.8	NXPE1	chr11_114569615_A_T_b38	rs10891704	4.5e-05	0.12	Colon - Transverse
ENSG00000095110.8	NXPE1	chr11_114570135_C_G_b38	rs11215061	4.5e-05	0.12	Colon - Transverse
ENSG00000095110.8	NXPE1	chr11_114570570_A_G_b38	rs1517684	4.5e-05	0.12	Colon - Transverse
ENSG00000095110.8	NXPE1	chr11_114566211_A_T_b38	rs1598464	4.5e-05	0.12	Colon - Transverse
ENSG00000095110.8	NXPE1	chr11_114567164_C_T_b38	rs10891700	4.5e-05	0.12	Colon - Transverse
ENSG00000095110.8	NXPE1	chr11_114567322_T_C_b38	rs10790023	4.5e-05	0.12	Colon - Transverse
ENSG00000095110.8	NXPE1	chr11_114567672_G_T_b38	rs11215059	4.5e-05	0.12	Colon - Transverse
ENSG00000095110.8	NXPE1	chr11_114568783_C_T_b38	rs991515	4.5e-05	0.12	Colon - Transverse
ENSG00000095110.8	NXPE1	chr11_114570155_A_G_b38	rs11215062	4.5e-05	0.12	Colon - Transverse
ENSG00000095110.8	NXPE1	chr11_114570605_T_A_b38	rs1517683	4.5e-05	0.12	Colon - Transverse
ENSG00000095110.8	NXPE1	chr11_114572335_C_A_b38	rs4564376	4.5e-05	0.12	Colon - Transverse
ENSG00000095110.8	NXPE1	chr11_114483411_G_A_b38	rs35293213	4.6e-05	-0.27	Prostate
ENSG00000095110.8	NXPE1	chr11_114573119_G_A_b38	rs2014621	4.8e-05	0.12	Colon - Transverse
ENSG00000095110.8	NXPE1	chr11_114573405_G_A_b38	rs7122830	4.8e-05	0.12	Colon - Transverse
ENSG00000095110.8	NXPE1	chr11_114510726_G_A_b38	rs1671819	5e-05	0.096	Testis
ENSG00000095110.8	NXPE1	chr11_114518902_A_AT_b38	rs142241025	5e-05	0.12	Colon - Transverse
ENSG00000095110.8	NXPE1	chr11_114518986_T_C_b38	rs10790019	5e-05	0.12	Colon - Transverse
ENSG00000095110.8	NXPE1	chr11_114519843_T_C_b38	rs9667836	5e-05	0.12	Colon - Transverse
ENSG00000095110.8	NXPE1	chr11_114519937_T_G_b38	rs11215032	5.1e-05	0.12	Colon - Transverse
ENSG00000095110.8	NXPE1	chr11_114737034_A_C_b38	rs34268295	5.2e-05	0.097	Testis
ENSG00000095110.8	NXPE1	chr11_114740033_C_CTA_b38		5.2e-05	0.097	Testis
ENSG00000095110.8	NXPE1	chr11_114707903_G_A_b38	rs1620705	5.2e-05	0.089	Colon - Transverse
ENSG00000095110.8	NXPE1	chr11_114554352_T_C_b38	rs632108	5.2e-05	0.094	Testis
ENSG00000095110.8	NXPE1	chr11_114556919_G_A_b38	rs12290722	5.3e-05	0.12	Colon - Transverse
ENSG00000095110.8	NXPE1	chr11_114557949_G_T_b38	rs1455649	5.3e-05	0.12	Colon - Transverse
ENSG00000095110.8	NXPE1	chr11_114519227_C_CA_b38	rs11435956	5.6e-05	0.12	Colon - Transverse
ENSG00000095110.8	NXPE1	chr11_114561784_G_A_b38	rs583252	5.7e-05	0.094	Testis
ENSG00000095110.8	NXPE1	chr11_114571381_A_G_b38	rs550897	5.7e-05	0.094	Testis
ENSG00000095110.8	NXPE1	chr11_114571543_G_A_b38	rs481080	5.7e-05	0.094	Testis
ENSG00000095110.8	NXPE1	chr11_114572321_T_C_b38	rs580126	5.7e-05	0.094	Testis
ENSG00000095110.8	NXPE1	chr11_114572580_T_G_b38	rs679870	5.7e-05	0.094	Testis
ENSG00000095110.8	NXPE1	chr11_114572851_C_A_b38	rs474427	5.7e-05	0.094	Testis
ENSG00000095110.8	NXPE1	chr11_114672396_TAAATC_T_b38	rs71465298	6e-05	-0.1	Colon - Transverse
ENSG00000095110.8	NXPE1	chr11_114488800_T_C_b38	rs113626848	6.2e-05	0.13	Colon - Transverse
ENSG00000095110.8	NXPE1	chr11_114489081_C_G_b38	rs11518349	6.2e-05	0.13	Colon - Transverse
ENSG00000095110.8	NXPE1	chr11_114492906_A_G_b38	rs80161031	6.2e-05	0.13	Colon - Transverse
ENSG00000095110.8	NXPE1	chr11_114493315_A_G_b38	rs11215019	6.2e-05	0.13	Colon - Transverse
ENSG00000095110.8	NXPE1	chr11_114501161_T_C_b38	rs10160431	6.2e-05	0.13	Colon - Transverse
ENSG00000095110.8	NXPE1	chr11_114729046_A_G_b38	rs35867445	6.3e-05	0.099	Testis
ENSG00000095110.8	NXPE1	chr11_114421170_ACTGTGCTTGGCC_A_b38	rs67050133	6.3e-05	0.12	Colon - Transverse
ENSG00000095110.8	NXPE1	chr11_114487500_C_T_b38	rs12419574	6.4e-05	0.13	Colon - Transverse
ENSG00000095110.8	NXPE1	chr11_114566222_A_G_b38	rs670668	6.6e-05	0.093	Testis
ENSG00000095110.8	NXPE1	chr11_114702095_C_T_b38	rs1001999	6.7e-05	0.088	Colon - Transverse
ENSG00000095110.8	NXPE1	chr11_114471648_C_T_b38	rs10502187	6.7e-05	0.13	Colon - Transverse
ENSG00000095110.8	NXPE1	chr11_114481927_C_T_b38	rs12365318	6.7e-05	0.13	Colon - Transverse
ENSG00000095110.8	NXPE1	chr11_114414022_C_T_b38	rs11214983	6.8e-05	0.12	Colon - Transverse
ENSG00000095110.8	NXPE1	chr11_114478087_C_T_b38	rs80192594	6.8e-05	0.13	Colon - Transverse
ENSG00000095110.8	NXPE1	chr11_114513808_C_T_b38	rs555242	7e-05	0.094	Testis
ENSG00000095110.8	NXPE1	chr11_114524271_C_CA_b38	rs34437626	7.2e-05	-0.14	Colon - Sigmoid
ENSG00000095110.8	NXPE1	chr11_114471311_GT_G_b38	rs79141537	7.3e-05	0.17	Testis
ENSG00000095110.8	NXPE1	chr11_114473188_A_G_b38	rs10502189	7.3e-05	0.17	Testis
ENSG00000095110.8	NXPE1	chr11_114709706_C_A_b38	rs1792421	7.7e-05	0.086	Colon - Transverse
ENSG00000095110.8	NXPE1	chr11_114576282_C_T_b38	rs2138876	7.8e-05	0.12	Colon - Transverse
ENSG00000095110.8	NXPE1	chr11_114712873_C_A_b38	rs1792426	8e-05	0.087	Colon - Transverse
ENSG00000095110.8	NXPE1	chr11_114702345_TC_T_b38	rs5794928	8.1e-05	0.088	Colon - Transverse
ENSG00000095110.8	NXPE1	chr11_114625032_G_T_b38	rs1792398	8.2e-05	-0.096	Testis
ENSG00000095110.8	NXPE1	chr11_114491958_A_G_b38	rs11215017	8.4e-05	0.16	Testis
ENSG00000095110.8	NXPE1	chr11_114424184_C_T_b38	rs78759205	8.4e-05	0.2	Testis
ENSG00000095110.8	NXPE1	chr11_114429190_T_C_b38	rs7102389	8.4e-05	-0.14	Testis
ENSG00000095110.8	NXPE1	chr11_114435778_A_G_b38	rs11214988	8.4e-05	-0.14	Testis
ENSG00000095110.8	NXPE1	chr11_114438523_A_G_b38	rs11214990	8.4e-05	-0.14	Testis
ENSG00000095110.8	NXPE1	chr11_114704265_A_T_b38	rs1623090	8.6e-05	0.088	Colon - Transverse
ENSG00000095110.8	NXPE1	chr11_114521085_G_A_b38	rs11215033	9.2e-05	0.12	Colon - Transverse
ENSG00000095110.8	NXPE1	chr11_114762838_G_A_b38	rs4938126	9.3e-05	0.093	Testis
ENSG00000095110.8	NXPE1	chr11_114768110_GTTTCAGT_G_b38	rs71467306	9.3e-05	0.093	Testis
ENSG00000095110.8	NXPE1	chr11_114760370_G_A_b38	rs4938124	9.3e-05	0.093	Testis
ENSG00000095110.8	NXPE1	chr11_114762376_C_T_b38	rs1945525	9.3e-05	0.093	Testis
ENSG00000095110.8	NXPE1	chr11_114762920_G_A_b38	rs4938127	9.3e-05	0.093	Testis
ENSG00000095110.8	NXPE1	chr11_114641637_A_T_b38	rs1671815	9.4e-05	-0.095	Testis
ENSG00000095110.8	NXPE1	chr11_114527026_C_T_b38	rs1318849	9.5e-05	0.12	Colon - Transverse
ENSG00000095110.8	NXPE1	chr11_114533053_T_G_b38	rs12282561	9.5e-05	0.12	Colon - Transverse
ENSG00000095110.8	NXPE1	chr11_114540621_T_C_b38	rs7950370	9.5e-05	0.12	Colon - Transverse
ENSG00000095110.8	NXPE1	chr11_114540651_A_G_b38	rs7935156	9.5e-05	0.12	Colon - Transverse
ENSG00000095110.8	NXPE1	chr11_114544980_G_A_b38	rs2168324	9.5e-05	0.12	Colon - Transverse
ENSG00000095110.8	NXPE1	chr11_114707304_C_T_b38	rs2678157	9.6e-05	0.086	Colon - Transverse
ENSG00000095110.8	NXPE1	chr11_114711135_C_T_b38	rs1792423	9.6e-05	0.086	Colon - Transverse
ENSG00000095110.8	NXPE1	chr11_114634696_C_T_b38	rs10891725	9.6e-05	-0.094	Testis
ENSG00000095110.8	NXPE1	chr11_114636355_T_G_b38	rs1792392	9.6e-05	-0.094	Testis
ENSG00000095110.8	NXPE1	chr11_114637592_T_C_b38	rs7480370	9.6e-05	-0.094	Testis
ENSG00000095110.8	NXPE1	chr11_114639020_T_C_b38	rs1792412	9.6e-05	-0.094	Testis
ENSG00000095110.8	NXPE1	chr11_114767484_A_C_b38	rs17117467	9.6e-05	0.092	Testis
ENSG00000095110.8	NXPE1	chr11_114391062_C_T_b38	rs34298144	9.7e-05	0.12	Colon - Transverse
ENSG00000095110.8	NXPE1	chr11_114514263_G_A_b38	rs596217	9.9e-05	0.091	Testis
ENSG00000095110.8	NXPE1	chr11_114654749_A_G_b38	rs1712801	0.0001	0.099	Testis
ENSG00000095110.8	NXPE1	chr11_114749083_G_A_b38	rs12270926	0.0001	0.092	Testis
ENSG00000095110.8	NXPE1	chr11_114753987_TTGAC_T_b38	rs61661637	0.0001	0.092	Testis
ENSG00000095110.8	NXPE1	chr11_114731308_T_C_b38	rs12421061	0.0001	0.095	Testis
ENSG00000095110.8	NXPE1	chr11_114731044_CTG_C_b38	rs3072668	0.0001	0.095	Testis
ENSG00000095110.8	NXPE1	chr11_114580633_A_G_b38	rs641956	0.0001	0.1	Testis
ENSG00000095110.8	NXPE1	chr11_114721410_G_A_b38	rs17117319	0.0001	-0.1	Colon - Transverse
ENSG00000095110.8	NXPE1	chr11_114390774_T_C_b38	rs35109315	0.00011	0.12	Colon - Transverse
ENSG00000095110.8	NXPE1	chr11_114392195_G_T_b38	rs4448719	0.00011	0.12	Colon - Transverse
ENSG00000095110.8	NXPE1	chr11_114394654_C_G_b38	rs71486264	0.00011	0.12	Colon - Transverse
ENSG00000095110.8	NXPE1	chr11_114394946_G_A_b38	rs35165556	0.00011	0.12	Colon - Transverse
ENSG00000095110.8	NXPE1	chr11_114395032_G_A_b38	rs34929307	0.00011	0.12	Colon - Transverse
ENSG00000095110.8	NXPE1	chr11_114397215_A_T_b38	rs11214979	0.00011	0.12	Colon - Transverse
ENSG00000095110.8	NXPE1	chr11_114434362_C_A_b38	rs77603415	0.00011	-0.18	Colon - Transverse
ENSG00000095110.8	NXPE1	chr11_114441268_C_T_b38	rs76311693	0.00011	-0.18	Colon - Transverse
ENSG00000095110.8	NXPE1	chr11_114467890_T_C_b38	rs56102042	0.00011	0.098	Testis
ENSG00000095110.8	NXPE1	chr11_114468001_G_A_b38	rs56118609	0.00011	0.098	Testis
ENSG00000095110.8	NXPE1	chr11_114468006_G_A_b38	rs56207994	0.00011	0.098	Testis
ENSG00000095110.8	NXPE1	chr11_114468061_G_A_b38	rs55951141	0.00011	0.098	Testis
ENSG00000095110.8	NXPE1	chr11_114631967_C_G_b38	rs2445121	0.00011	-0.093	Testis
ENSG00000095110.8	NXPE1	chr11_114427806_A_C_b38	rs188464143	0.00011	-0.17	Colon - Transverse
ENSG00000095110.8	NXPE1	chr11_114428126_G_A_b38	rs76864898	0.00011	-0.17	Colon - Transverse
ENSG00000095110.8	NXPE1	chr11_114441465_A_G_b38	rs80234948	0.00011	-0.17	Colon - Transverse
ENSG00000095110.8	NXPE1	chr11_114442493_T_C_b38	rs75167702	0.00011	-0.17	Colon - Transverse
ENSG00000095110.8	NXPE1	chr11_114427807_G_A_b38	rs191643816	0.00011	-0.17	Colon - Transverse
ENSG00000095110.8	NXPE1	chr11_114443167_G_C_b38	rs78407612	0.00011	-0.17	Colon - Transverse
ENSG00000095110.8	NXPE1	chr11_114446531_T_G_b38	rs74711984	0.00011	-0.17	Colon - Transverse
ENSG00000095110.8	NXPE1	chr11_114428199_G_A_b38	rs519012	0.00012	0.095	Testis
ENSG00000095110.8	NXPE1	chr11_114433444_A_T_b38	rs550324	0.00012	0.095	Testis
ENSG00000095110.8	NXPE1	chr11_114433455_C_G_b38	rs610162	0.00012	0.095	Testis
ENSG00000095110.8	NXPE1	chr11_114434527_T_TG_b38	rs34521319	0.00012	0.095	Testis
ENSG00000095110.8	NXPE1	chr11_114435083_T_C_b38	rs542941	0.00012	0.095	Testis
ENSG00000095110.8	NXPE1	chr11_114395494_T_C_b38	rs75340217	0.00012	-0.18	Colon - Transverse
ENSG00000095110.8	NXPE1	chr11_114410440_T_C_b38	rs75472325	0.00012	-0.18	Colon - Transverse
ENSG00000095110.8	NXPE1	chr11_114411878_CAGATG_C_b38	rs149571554	0.00012	-0.18	Colon - Transverse
ENSG00000095110.8	NXPE1	chr11_114425553_C_T_b38	rs77358086	0.00012	-0.18	Colon - Transverse
ENSG00000095110.8	NXPE1	chr11_114516428_T_C_b38	rs673766	0.00012	0.09	Testis
ENSG00000095110.8	NXPE1	chr11_114491059_G_A_b38	rs9667414	0.00012	0.12	Colon - Transverse
ENSG00000095110.8	NXPE1	chr11_114504697_A_G_b38	rs2219207	0.00012	0.12	Colon - Transverse
ENSG00000095110.8	NXPE1	chr11_114402951_A_G_b38	rs17547494	0.00012	0.12	Colon - Transverse
ENSG00000095110.8	NXPE1	chr11_114428171_T_G_b38	rs11214986	0.00014	-0.14	Testis
ENSG00000095110.8	NXPE1	chr11_114432605_G_A_b38	rs12361885	0.00014	-0.14	Testis
ENSG00000095110.8	NXPE1	chr11_114438538_C_T_b38	rs11214991	0.00014	-0.14	Testis
ENSG00000137634.10	NXPE4	chr11_114694392_A_G_b38	rs1792419	5.5e-07	0.26	Esophagus - Muscularis
ENSG00000137634.10	NXPE4	chr11_114597047_C_G_b38	rs11215080	2.2e-06	-0.085	Colon - Transverse
ENSG00000137634.10	NXPE4	chr11_114597175_T_G_b38	rs10790026	2.9e-06	-0.084	Colon - Transverse
ENSG00000137634.10	NXPE4	chr11_114588595_C_T_b38	rs11215077	3e-06	-0.084	Colon - Transverse
ENSG00000137634.10	NXPE4	chr11_114601246_T_C_b38	rs2511291	3.4e-06	-0.084	Colon - Transverse
ENSG00000137634.10	NXPE4	chr11_114608619_T_C_b38	rs2445120	3.8e-06	-0.084	Colon - Transverse
ENSG00000137634.10	NXPE4	chr11_114790744_A_G_b38	rs12287008	3.8e-06	-0.13	Colon - Transverse
ENSG00000137634.10	NXPE4	chr11_114661491_T_C_b38	rs1712807	3.9e-06	0.41	Esophagus - Muscularis
ENSG00000137634.10	NXPE4	chr11_114671661_G_A_b38	rs1104659	3.9e-06	0.41	Esophagus - Muscularis
ENSG00000137634.10	NXPE4	chr11_114481527_T_C_b38	rs11215010	4e-06	0.58	Spleen
ENSG00000137634.10	NXPE4	chr11_114611808_A_T_b38	rs10891716	4.2e-06	-0.083	Colon - Transverse
ENSG00000137634.10	NXPE4	chr11_114724378_A_C_b38	rs1792437	4.8e-06	0.43	Esophagus - Muscularis
ENSG00000137634.10	NXPE4	chr11_114659181_A_G_b38	rs1792429	5.1e-06	0.41	Esophagus - Muscularis
ENSG00000137634.10	NXPE4	chr11_114671826_G_A_b38	rs1792413	5.1e-06	0.41	Esophagus - Muscularis
ENSG00000137634.10	NXPE4	chr11_114570082_G_A_b38	rs12794122	5.2e-06	0.085	Colon - Transverse
ENSG00000137634.10	NXPE4	chr11_114453461_A_G_b38	rs478937	5.3e-06	0.4	Spleen
ENSG00000137634.10	NXPE4	chr11_114614271_A_G_b38	rs1792400	5.5e-06	-0.082	Colon - Transverse
ENSG00000137634.10	NXPE4	chr11_114568940_C_G_b38	rs10790025	5.7e-06	0.084	Colon - Transverse
ENSG00000137634.10	NXPE4	chr11_114480237_C_CTA_b38	rs10640045	5.7e-06	0.21	Nerve - Tibial
ENSG00000137634.10	NXPE4	chr11_114431205_T_C_b38	rs17116987	5.8e-06	0.49	Spleen
ENSG00000137634.10	NXPE4	chr11_114617685_A_T_b38	rs1792404	6e-06	-0.082	Colon - Transverse
ENSG00000137634.10	NXPE4	chr11_114787717_C_G_b38	rs9971619	6.3e-06	-0.13	Colon - Transverse
ENSG00000137634.10	NXPE4	chr11_114622809_A_G_b38	rs1671810	6.5e-06	-0.082	Colon - Transverse
ENSG00000137634.10	NXPE4	chr11_114626097_A_G_b38	rs1623786	6.5e-06	-0.082	Colon - Transverse
ENSG00000137634.10	NXPE4	chr11_114608264_T_C_b38	rs1792409	6.6e-06	-0.081	Colon - Transverse
ENSG00000137634.10	NXPE4	chr11_114526777_T_C_b38	rs7122337	7e-06	0.084	Colon - Transverse
ENSG00000137634.10	NXPE4	chr11_114551916_G_A_b38	rs1350070	7e-06	0.084	Colon - Transverse
ENSG00000137634.10	NXPE4	chr11_114552082_G_C_b38	rs1350069	7e-06	0.084	Colon - Transverse
ENSG00000137634.10	NXPE4	chr11_114552119_G_A_b38	rs61904879	7e-06	0.084	Colon - Transverse
ENSG00000137634.10	NXPE4	chr11_114552245_G_A_b38	rs73016119	7e-06	0.084	Colon - Transverse
ENSG00000137634.10	NXPE4	chr11_114552306_G_C_b38	rs61904880	7e-06	0.084	Colon - Transverse
ENSG00000137634.10	NXPE4	chr11_114639517_T_C_b38	rs2124316	7e-06	-0.08	Colon - Transverse
ENSG00000137634.10	NXPE4	chr11_114607497_T_C_b38	rs1671803	7.3e-06	-0.081	Colon - Transverse
ENSG00000137634.10	NXPE4	chr11_114598243_G_A_b38	rs12362416	7.5e-06	-0.081	Colon - Transverse
ENSG00000137634.10	NXPE4	chr11_114675427_C_G_b38	rs1792414	8.5e-06	0.082	Colon - Transverse
ENSG00000137634.10	NXPE4	chr11_114616341_G_GATA_b38	rs71063579	8.9e-06	-0.079	Colon - Transverse
ENSG00000137634.10	NXPE4	chr11_114415947_T_C_b38	rs2365626	9.2e-06	0.087	Colon - Transverse
ENSG00000137634.10	NXPE4	chr11_114787735_C_A_b38	rs9971620	9.4e-06	-0.13	Colon - Transverse
ENSG00000137634.10	NXPE4	chr11_114494272_T_C_b38	rs588511	9.5e-06	0.21	Nerve - Tibial
ENSG00000137634.10	NXPE4	chr11_114604758_T_G_b38	rs1671800	9.7e-06	-0.08	Colon - Transverse
ENSG00000137634.10	NXPE4	chr11_114371508_C_A_b38	rs142003134	1e-05	0.66	Thyroid
ENSG00000137634.10	NXPE4	chr11_114723382_T_C_b38	rs1792439	1e-05	0.41	Esophagus - Muscularis
ENSG00000137634.10	NXPE4	chr11_114608377_A_G_b38	rs1712794	1.1e-05	-0.079	Colon - Transverse
ENSG00000137634.10	NXPE4	chr11_114620267_C_T_b38	rs1712832	1.1e-05	-0.079	Colon - Transverse
ENSG00000137634.10	NXPE4	chr11_114625198_T_C_b38	rs1671812	1.1e-05	-0.079	Colon - Transverse
ENSG00000137634.10	NXPE4	chr11_114675256_A_C_b38	rs1712816	1.1e-05	0.081	Colon - Transverse
ENSG00000137634.10	NXPE4	chr11_114533033_T_A_b38	rs12282557	1.2e-05	0.49	Spleen
ENSG00000137634.10	NXPE4	chr11_114534715_C_G_b38	rs11215038	1.2e-05	0.49	Spleen
ENSG00000137634.10	NXPE4	chr11_114535985_T_C_b38	rs12278273	1.2e-05	0.49	Spleen
ENSG00000137634.10	NXPE4	chr11_114723465_C_A_b38	rs1792438	1.2e-05	0.41	Esophagus - Muscularis
ENSG00000137634.10	NXPE4	chr11_114469660_G_T_b38	rs1790231	1.2e-05	0.21	Nerve - Tibial
ENSG00000137634.10	NXPE4	chr11_114475847_C_T_b38	rs576980	1.2e-05	0.21	Nerve - Tibial
ENSG00000137634.10	NXPE4	chr11_114476639_A_G_b38	rs495070	1.2e-05	0.21	Nerve - Tibial
ENSG00000137634.10	NXPE4	chr11_114479118_C_T_b38	rs581015	1.3e-05	0.21	Nerve - Tibial
ENSG00000137634.10	NXPE4	chr11_114497847_T_C_b38	rs7948204	1.3e-05	0.49	Spleen
ENSG00000137634.10	NXPE4	chr11_114507524_C_T_b38	rs11518224	1.3e-05	0.49	Spleen
ENSG00000137634.10	NXPE4	chr11_114618852_A_G_b38	rs1792395	1.3e-05	-0.079	Colon - Transverse
ENSG00000137634.10	NXPE4	chr11_114628233_T_C_b38	rs10891720	1.4e-05	-0.078	Colon - Transverse
ENSG00000137634.10	NXPE4	chr11_114508883_C_CA_b38	rs111281506	1.5e-05	0.21	Nerve - Tibial
ENSG00000137634.10	NXPE4	chr11_114494301_G_T_b38	rs588151	1.5e-05	0.2	Nerve - Tibial
ENSG00000137634.10	NXPE4	chr11_114682117_A_G_b38	rs1792415	1.5e-05	0.39	Esophagus - Muscularis
ENSG00000137634.10	NXPE4	chr11_114516652_A_C_b38	rs11215030	1.5e-05	0.48	Spleen
ENSG00000137634.10	NXPE4	chr11_114487500_C_T_b38	rs12419574	1.7e-05	0.51	Spleen
ENSG00000137634.10	NXPE4	chr11_114478087_C_T_b38	rs80192594	1.7e-05	0.52	Spleen
ENSG00000137634.10	NXPE4	chr11_114502212_A_G_b38	rs4938110	1.7e-05	0.48	Spleen
ENSG00000137634.10	NXPE4	chr11_114721768_A_G_b38	rs1792440	1.8e-05	0.4	Esophagus - Muscularis
ENSG00000137634.10	NXPE4	chr11_114655271_G_A_b38	rs2459753	1.9e-05	0.079	Colon - Transverse
ENSG00000137634.10	NXPE4	chr11_114662066_G_A_b38	rs1607259	1.9e-05	0.079	Colon - Transverse
ENSG00000137634.10	NXPE4	chr11_114655762_A_C_b38	rs1712802	1.9e-05	0.079	Colon - Transverse
ENSG00000137634.10	NXPE4	chr11_114661977_T_C_b38	rs1607258	1.9e-05	0.079	Colon - Transverse
ENSG00000137634.10	NXPE4	chr11_114779036_C_T_b38	rs61906884	2e-05	0.21	Colon - Transverse
ENSG00000137634.10	NXPE4	chr11_114490307_C_A_b38	rs7130127	2e-05	0.2	Nerve - Tibial
ENSG00000137634.10	NXPE4	chr11_114493184_G_T_b38	rs603830	2e-05	0.2	Nerve - Tibial
ENSG00000137634.10	NXPE4	chr11_114628899_T_C_b38	rs10790027	2.1e-05	-0.077	Colon - Transverse
ENSG00000137634.10	NXPE4	chr11_114634619_A_C_b38	rs10790029	2.1e-05	-0.077	Colon - Transverse
ENSG00000137634.10	NXPE4	chr11_114486155_T_G_b38	rs644322	2.1e-05	0.2	Nerve - Tibial
ENSG00000137634.10	NXPE4	chr11_114496010_T_C_b38	rs667633	2.1e-05	0.2	Nerve - Tibial
ENSG00000137634.10	NXPE4	chr11_114506585_C_A_b38	rs556486	2.1e-05	0.2	Nerve - Tibial
ENSG00000137634.10	NXPE4	chr11_114660146_T_A_b38	rs1712806	2.1e-05	0.079	Colon - Transverse
ENSG00000137634.10	NXPE4	chr11_114571214_A_G_b38	rs12421748	2.3e-05	0.51	Spleen
ENSG00000137634.10	NXPE4	chr11_114631504_A_C_b38	rs7943457	2.3e-05	-0.076	Colon - Transverse
ENSG00000137634.10	NXPE4	chr11_114625032_G_T_b38	rs1792398	2.3e-05	-0.077	Colon - Transverse
ENSG00000137634.10	NXPE4	chr11_114643250_T_C_b38	rs10750057	2.4e-05	-0.076	Colon - Transverse
ENSG00000137634.10	NXPE4	chr11_114609859_C_T_b38	rs112360529	2.5e-05	-0.089	Colon - Transverse
ENSG00000137634.10	NXPE4	chr11_114471648_C_T_b38	rs10502187	2.6e-05	0.49	Spleen
ENSG00000137634.10	NXPE4	chr11_114481927_C_T_b38	rs12365318	2.6e-05	0.49	Spleen
ENSG00000137634.10	NXPE4	chr11_114716823_T_C_b38	rs1631482	2.7e-05	0.39	Esophagus - Muscularis
ENSG00000137634.10	NXPE4	chr11_114634696_C_T_b38	rs10891725	2.7e-05	-0.076	Colon - Transverse
ENSG00000137634.10	NXPE4	chr11_114636355_T_G_b38	rs1792392	2.7e-05	-0.076	Colon - Transverse
ENSG00000137634.10	NXPE4	chr11_114637592_T_C_b38	rs7480370	2.7e-05	-0.076	Colon - Transverse
ENSG00000137634.10	NXPE4	chr11_114639020_T_C_b38	rs1792412	2.7e-05	-0.076	Colon - Transverse
ENSG00000137634.10	NXPE4	chr11_114521085_G_A_b38	rs11215033	2.7e-05	0.46	Spleen
ENSG00000137634.10	NXPE4	chr11_114539003_TATTCACA_T_b38	rs112346965	2.7e-05	0.46	Spleen
ENSG00000137634.10	NXPE4	chr11_114491094_A_G_b38	rs7103587	2.7e-05	0.2	Nerve - Tibial
ENSG00000137634.10	NXPE4	chr11_114527026_C_T_b38	rs1318849	2.9e-05	0.45	Spleen
ENSG00000137634.10	NXPE4	chr11_114533053_T_G_b38	rs12282561	2.9e-05	0.45	Spleen
ENSG00000137634.10	NXPE4	chr11_114540651_A_G_b38	rs7935156	2.9e-05	0.45	Spleen
ENSG00000137634.10	NXPE4	chr11_114544980_G_A_b38	rs2168324	2.9e-05	0.45	Spleen
ENSG00000137634.10	NXPE4	chr11_114540621_T_C_b38	rs7950370	2.9e-05	0.45	Spleen
ENSG00000137634.10	NXPE4	chr11_114709858_T_C_b38	rs2459756	2.9e-05	0.39	Esophagus - Muscularis
ENSG00000137634.10	NXPE4	chr11_114456522_T_C_b38	rs4938108	3e-05	0.5	Spleen
ENSG00000137634.10	NXPE4	chr11_114560832_T_C_b38	rs560174	3e-05	0.073	Colon - Transverse
ENSG00000137634.10	NXPE4	chr11_114641637_A_T_b38	rs1671815	3.1e-05	-0.075	Colon - Transverse
ENSG00000137634.10	NXPE4	chr11_114648627_A_C_b38	rs1712798	3.1e-05	0.27	Esophagus - Muscularis
ENSG00000137634.10	NXPE4	chr11_114609312_G_A_b38	rs113234875	3.2e-05	-0.088	Colon - Transverse
ENSG00000137634.10	NXPE4	chr11_114609396_G_A_b38	rs75591017	3.2e-05	-0.088	Colon - Transverse
ENSG00000137634.10	NXPE4	chr11_114647613_C_T_b38	rs12295705	3.2e-05	-0.38	Esophagus - Muscularis
ENSG00000137634.10	NXPE4	chr11_114658809_C_T_b38	rs1620007	3.3e-05	0.27	Esophagus - Muscularis
ENSG00000137634.10	NXPE4	chr11_114517500_T_C_b38	rs2061143	3.4e-05	0.45	Spleen
ENSG00000137634.10	NXPE4	chr11_114491059_G_A_b38	rs9667414	3.6e-05	0.48	Spleen
ENSG00000137634.10	NXPE4	chr11_114504697_A_G_b38	rs2219207	3.6e-05	0.48	Spleen
ENSG00000137634.10	NXPE4	chr11_114456112_A_G_b38	rs527717	3.6e-05	0.2	Nerve - Tibial
ENSG00000137634.10	NXPE4	chr11_114457563_A_G_b38	rs112750	3.6e-05	0.2	Nerve - Tibial
ENSG00000137634.10	NXPE4	chr11_114700522_G_A_b38	rs1712839	3.6e-05	0.39	Esophagus - Muscularis
ENSG00000137634.10	NXPE4	chr11_114497512_TTAAA_T_b38	rs141170989	3.7e-05	0.47	Spleen
ENSG00000137634.10	NXPE4	chr11_114680038_G_A_b38	rs7127218	3.7e-05	-0.089	Colon - Transverse
ENSG00000137634.10	NXPE4	chr11_114631967_C_G_b38	rs2445121	3.9e-05	-0.074	Colon - Transverse
ENSG00000137634.10	NXPE4	chr11_114487480_C_T_b38	rs628006	4e-05	0.2	Nerve - Tibial
ENSG00000137634.10	NXPE4	chr11_114643510_C_T_b38	rs12146445	4.1e-05	-0.08	Colon - Transverse
ENSG00000137634.10	NXPE4	chr11_114561348_C_T_b38	rs11600618	4.1e-05	0.072	Colon - Transverse
ENSG00000137634.10	NXPE4	chr11_114659798_G_A_b38	rs11215130	4.2e-05	-0.37	Esophagus - Muscularis
ENSG00000137634.10	NXPE4	chr11_114456232_C_G_b38	rs619689	4.3e-05	0.19	Nerve - Tibial
ENSG00000137634.10	NXPE4	chr11_114639292_T_C_b38	rs2124314	4.5e-05	-0.42	Esophagus - Muscularis
ENSG00000137634.10	NXPE4	chr11_114593870_A_C_b38	rs78087781	4.5e-05	-0.086	Colon - Transverse
ENSG00000137634.10	NXPE4	chr11_114566460_A_G_b38	rs1598466	4.7e-05	0.42	Spleen
ENSG00000137634.10	NXPE4	chr11_114601340_G_A_b38	rs78254964	4.7e-05	-0.087	Colon - Transverse
ENSG00000137634.10	NXPE4	chr11_114650545_A_G_b38	rs1712799	4.8e-05	0.37	Esophagus - Muscularis
ENSG00000137634.10	NXPE4	chr11_114650788_A_G_b38	rs1712800	4.8e-05	0.37	Esophagus - Muscularis
ENSG00000137634.10	NXPE4	chr11_114655256_T_G_b38	rs3133264	4.8e-05	0.37	Esophagus - Muscularis
ENSG00000137634.10	NXPE4	chr11_114664474_C_T_b38	rs1792381	4.8e-05	0.37	Esophagus - Muscularis
ENSG00000137634.10	NXPE4	chr11_114671338_T_TAGA_b38	rs3072641	4.8e-05	0.37	Esophagus - Muscularis
ENSG00000137634.10	NXPE4	chr11_114488800_T_C_b38	rs113626848	4.9e-05	0.46	Spleen
ENSG00000137634.10	NXPE4	chr11_114489081_C_G_b38	rs11518349	4.9e-05	0.46	Spleen
ENSG00000137634.10	NXPE4	chr11_114492906_A_G_b38	rs80161031	4.9e-05	0.46	Spleen
ENSG00000137634.10	NXPE4	chr11_114493315_A_G_b38	rs11215019	4.9e-05	0.46	Spleen
ENSG00000137634.10	NXPE4	chr11_114501161_T_C_b38	rs10160431	4.9e-05	0.46	Spleen
ENSG00000137634.10	NXPE4	chr11_114705656_A_G_b38	rs1712840	4.9e-05	0.38	Esophagus - Muscularis
ENSG00000137634.10	NXPE4	chr11_114662090_G_A_b38	rs1712810	5.1e-05	0.37	Esophagus - Muscularis
ENSG00000137634.10	NXPE4	chr11_114645502_A_G_b38	rs1712828	5.1e-05	-0.37	Esophagus - Muscularis
ENSG00000137634.10	NXPE4	chr11_114477212_A_G_b38	rs10891686	5.2e-05	0.46	Spleen
ENSG00000137634.10	NXPE4	chr11_114670847_T_C_b38	rs1792408	5.3e-05	0.37	Esophagus - Muscularis
ENSG00000137634.10	NXPE4	chr11_114731713_G_A_b38	rs1517697	5.4e-05	-0.3	Esophagus - Muscularis
ENSG00000137634.10	NXPE4	chr11_114732840_T_TAGTCACTCTTCC_b38	rs60938280	5.4e-05	-0.3	Esophagus - Muscularis
ENSG00000137634.10	NXPE4	chr11_114534099_C_T_b38	rs10891694	5.5e-05	0.42	Spleen
ENSG00000137634.10	NXPE4	chr11_114673704_C_T_b38	rs1607260	5.5e-05	-0.091	Colon - Transverse
ENSG00000137634.10	NXPE4	chr11_114463201_A_G_b38	rs479707	5.5e-05	0.19	Nerve - Tibial
ENSG00000137634.10	NXPE4	chr11_114604470_C_A_b38	rs111555254	5.6e-05	-0.085	Colon - Transverse
ENSG00000137634.10	NXPE4	chr11_114611635_G_A_b38	rs111706401	5.6e-05	-0.085	Colon - Transverse
ENSG00000137634.10	NXPE4	chr11_114614081_G_A_b38	rs75821989	5.6e-05	-0.085	Colon - Transverse
ENSG00000137634.10	NXPE4	chr11_114614291_G_A_b38	rs12417227	5.6e-05	-0.085	Colon - Transverse
ENSG00000137634.10	NXPE4	chr11_114615373_C_T_b38	rs75400185	5.6e-05	-0.085	Colon - Transverse
ENSG00000137634.10	NXPE4	chr11_114654749_A_G_b38	rs1712801	5.6e-05	0.075	Colon - Transverse
ENSG00000137634.10	NXPE4	chr11_114588322_C_T_b38	rs76574026	5.9e-05	-0.084	Colon - Transverse
ENSG00000137634.10	NXPE4	chr11_114672762_C_T_b38	rs1589109	6e-05	-0.085	Colon - Transverse
ENSG00000137634.10	NXPE4	chr11_114552164_T_C_b38	rs10891698	6e-05	0.44	Spleen
ENSG00000137634.10	NXPE4	chr11_114668468_T_A_b38	rs1712811	6.1e-05	0.36	Esophagus - Muscularis
ENSG00000137634.10	NXPE4	chr11_114427213_T_A_b38	rs73554063	6.3e-05	0.42	Spleen
ENSG00000137634.10	NXPE4	chr11_114627554_A_G_b38	rs10891719	6.6e-05	-0.27	Esophagus - Muscularis
ENSG00000137634.10	NXPE4	chr11_114618956_G_A_b38	rs7944575	6.6e-05	-0.084	Colon - Transverse
ENSG00000137634.10	NXPE4	chr11_114633991_C_T_b38	rs149948869	6.6e-05	-0.084	Colon - Transverse
ENSG00000137634.10	NXPE4	chr11_114639135_C_T_b38	rs141551742	6.6e-05	-0.084	Colon - Transverse
ENSG00000137634.10	NXPE4	chr11_114641464_C_T_b38	rs76766274	6.6e-05	-0.084	Colon - Transverse
ENSG00000137634.10	NXPE4	chr11_114585188_C_A_b38	rs2366363	6.6e-05	-0.084	Colon - Transverse
ENSG00000137634.10	NXPE4	chr11_114588385_A_C_b38	rs75895826	6.6e-05	-0.084	Colon - Transverse
ENSG00000137634.10	NXPE4	chr11_114672679_A_G_b38	rs36097280	6.6e-05	-0.086	Colon - Transverse
ENSG00000137634.10	NXPE4	chr11_114693481_G_A_b38	rs7109284	6.6e-05	-0.36	Esophagus - Muscularis
ENSG00000137634.10	NXPE4	chr11_114659575_T_C_b38	rs1712805	6.8e-05	0.36	Esophagus - Muscularis
ENSG00000137634.10	NXPE4	chr11_114609138_T_C_b38	rs111473771	7.1e-05	-0.086	Colon - Transverse
ENSG00000137634.10	NXPE4	chr11_114604291_C_A_b38	rs113835162	7.2e-05	-0.084	Colon - Transverse
ENSG00000137634.10	NXPE4	chr11_114559325_C_G_b38	rs580705	7.2e-05	0.07	Colon - Transverse
ENSG00000137634.10	NXPE4	chr11_114559887_C_T_b38	rs661946	7.2e-05	0.07	Colon - Transverse	Non-coding (promoter region) - Putative causative role
ENSG00000137634.10	NXPE4	chr11_114559212_A_G_b38	rs648541	7.2e-05	0.07	Colon - Transverse
ENSG00000137634.10	NXPE4	chr11_114559688_A_G_b38	rs661054	7.2e-05	0.07	Colon - Transverse
ENSG00000137634.10	NXPE4	chr11_114641905_A_C_b38	rs1792386	7.5e-05	-0.36	Esophagus - Muscularis
ENSG00000137634.10	NXPE4	chr11_114691831_TG_T_b38	rs11291227	7.6e-05	-0.36	Esophagus - Muscularis
ENSG00000137634.10	NXPE4	chr11_114462605_GAAAAGAT_G_b38	rs142764292	7.6e-05	0.45	Spleen
ENSG00000137634.10	NXPE4	chr11_114538597_A_G_b38	rs11215047	7.8e-05	0.46	Spleen
ENSG00000137634.10	NXPE4	chr11_114519725_T_G_b38	rs11215031	7.8e-05	0.46	Spleen
ENSG00000137634.10	NXPE4	chr11_114737512_G_A_b38	rs59677281	7.9e-05	-0.35	Esophagus - Muscularis
ENSG00000137634.10	NXPE4	chr11_115054566_G_A_b38	rs192472477	8e-05	0.36	Colon - Transverse
ENSG00000137634.10	NXPE4	chr11_114611528_C_T_b38	rs111795414	8e-05	-0.086	Colon - Transverse
ENSG00000137634.10	NXPE4	chr11_115140008_A_G_b38	rs59989758	8e-05	-0.63	Esophagus - Muscularis
ENSG00000137634.10	NXPE4	chr11_114428637_T_A_b38	rs7101787	8e-05	0.41	Spleen
ENSG00000137634.10	NXPE4	chr11_114428649_G_T_b38	rs7116396	8e-05	0.41	Spleen
ENSG00000137634.10	NXPE4	chr11_114575580_C_T_b38	rs11501088	8e-05	0.42	Spleen
ENSG00000137634.10	NXPE4	chr11_114473451_C_T_b38	rs10891682	8.2e-05	0.072	Colon - Transverse
ENSG00000137634.10	NXPE4	chr11_114453304_A_G_b38	rs477238	8.3e-05	0.19	Nerve - Tibial
ENSG00000137634.10	NXPE4	chr11_114623688_C_T_b38	rs77190101	8.4e-05	-0.083	Colon - Transverse
ENSG00000137634.10	NXPE4	chr11_114625033_G_C_b38	rs7940399	8.4e-05	-0.083	Colon - Transverse
ENSG00000137634.10	NXPE4	chr11_114625196_C_T_b38	rs7940332	8.4e-05	-0.083	Colon - Transverse
ENSG00000137634.10	NXPE4	chr11_114626721_G_A_b38	rs7926866	8.4e-05	-0.083	Colon - Transverse
ENSG00000137634.10	NXPE4	chr11_114627967_T_G_b38	rs145863883	8.4e-05	-0.083	Colon - Transverse
ENSG00000137634.10	NXPE4	chr11_114639314_G_A_b38	rs111985255	8.4e-05	-0.083	Colon - Transverse
ENSG00000137634.10	NXPE4	chr11_114566211_A_T_b38	rs1598464	8.7e-05	0.41	Spleen
ENSG00000137634.10	NXPE4	chr11_114566537_G_C_b38	rs1598467	8.7e-05	0.41	Spleen
ENSG00000137634.10	NXPE4	chr11_114567164_C_T_b38	rs10891700	8.7e-05	0.41	Spleen
ENSG00000137634.10	NXPE4	chr11_114567232_A_C_b38	rs10891701	8.7e-05	0.41	Spleen
ENSG00000137634.10	NXPE4	chr11_114567322_T_C_b38	rs10790023	8.7e-05	0.41	Spleen
ENSG00000137634.10	NXPE4	chr11_114567402_C_A_b38	rs10790024	8.7e-05	0.41	Spleen
ENSG00000137634.10	NXPE4	chr11_114567504_A_G_b38	rs11215058	8.7e-05	0.41	Spleen
ENSG00000137634.10	NXPE4	chr11_114567672_G_T_b38	rs11215059	8.7e-05	0.41	Spleen
ENSG00000137634.10	NXPE4	chr11_114568783_C_T_b38	rs991515	8.7e-05	0.41	Spleen
ENSG00000137634.10	NXPE4	chr11_114568889_A_G_b38	rs991514	8.7e-05	0.41	Spleen
ENSG00000137634.10	NXPE4	chr11_114569039_G_A_b38	rs991513	8.7e-05	0.41	Spleen
ENSG00000137634.10	NXPE4	chr11_114569615_A_T_b38	rs10891704	8.7e-05	0.41	Spleen
ENSG00000137634.10	NXPE4	chr11_114570135_C_G_b38	rs11215061	8.7e-05	0.41	Spleen
ENSG00000137634.10	NXPE4	chr11_114570155_A_G_b38	rs11215062	8.7e-05	0.41	Spleen
ENSG00000137634.10	NXPE4	chr11_114570570_A_G_b38	rs1517684	8.7e-05	0.41	Spleen
ENSG00000137634.10	NXPE4	chr11_114570605_T_A_b38	rs1517683	8.7e-05	0.41	Spleen
ENSG00000137634.10	NXPE4	chr11_114572335_C_A_b38	rs4564376	8.7e-05	0.41	Spleen
ENSG00000137634.10	NXPE4	chr11_114771901_A_C_b38	rs7113782	8.7e-05	-0.26	Esophagus - Muscularis
ENSG00000137634.10	NXPE4	chr11_114773517_A_G_b38	rs7118912	8.8e-05	-0.11	Colon - Transverse
ENSG00000137634.10	NXPE4	chr11_114517234_G_A_b38	rs7117324	9.1e-05	0.069	Colon - Transverse
ENSG00000137634.10	NXPE4	chr11_114558156_TTTATAA_T_b38	rs5794919	9.1e-05	0.069	Colon - Transverse
ENSG00000137634.10	NXPE4	chr11_114557949_G_T_b38	rs1455649	9.1e-05	0.41	Spleen
ENSG00000137634.10	NXPE4	chr11_114556919_G_A_b38	rs12290722	9.1e-05	0.41	Spleen
ENSG00000137634.10	NXPE4	chr11_114567476_G_C_b38	rs10891703	9.1e-05	0.41	Spleen
ENSG00000137634.10	NXPE4	chr11_114558061_G_A_b38	rs2045241	9.2e-05	0.07	Colon - Transverse
ENSG00000137634.10	NXPE4	chr11_115130171_A_G_b38	rs57731641	9.4e-05	-0.62	Esophagus - Muscularis
ENSG00000137634.10	NXPE4	chr11_114553856_A_G_b38	rs10431075	9.7e-05	0.069	Colon - Transverse
ENSG00000137634.10	NXPE4	chr11_114596933_G_A_b38	rs12418080	9.8e-05	-0.085	Colon - Transverse
ENSG00000137634.10	NXPE4	chr11_114464217_C_T_b38	rs149362380	9.8e-05	0.44	Spleen
ENSG00000137634.10	NXPE4	chr11_114622176_ATTGCCTCGTGGGTAACCACTATTACCTGGTGGATAATAAGTGTTGCCTCCTGGTTAACCACTGTTATCCAGTGGATAATAAGTG_A_b38	rs1565353005	9.8e-05	-0.082	Colon - Transverse
ENSG00000137634.10	NXPE4	chr11_114619856_G_A_b38	rs1617167	9.9e-05	-0.27	Esophagus - Muscularis
ENSG00000137634.10	NXPE4	chr11_114621549_G_A_b38	rs1671806	9.9e-05	-0.27	Esophagus - Muscularis
ENSG00000137634.10	NXPE4	chr11_114690084_G_A_b38	rs75391143	0.0001	-0.085	Colon - Transverse
ENSG00000137634.10	NXPE4	chr11_114696677_T_C_b38	rs1517690	0.0001	-0.085	Colon - Transverse
ENSG00000137634.10	NXPE4	chr11_114861953_T_C_b38	rs150294367	0.0001	-0.13	Colon - Transverse
ENSG00000137634.10	NXPE4	chr11_114549271_C_T_b38	rs1455652	0.0001	0.4	Spleen
ENSG00000137634.10	NXPE4	chr11_114555247_G_A_b38	rs11215054	0.00011	0.45	Spleen
ENSG00000137634.10	NXPE4	chr11_114681555_C_A_b38	rs17117261	0.00011	-0.087	Colon - Transverse
ENSG00000137634.10	NXPE4	chr11_114482043_A_T_b38	rs5012363	0.00011	0.19	Nerve - Tibial
ENSG00000137634.10	NXPE4	chr11_114482041_A_AAT_b38	rs5794915	0.00011	0.19	Nerve - Tibial
ENSG00000137634.10	NXPE4	chr11_114576282_C_T_b38	rs2138876	0.00011	0.4	Spleen
ENSG00000137634.10	NXPE4	chr11_114573119_G_A_b38	rs2014621	0.00011	0.4	Spleen
ENSG00000137634.10	NXPE4	chr11_114573405_G_A_b38	rs7122830	0.00011	0.4	Spleen
ENSG00000137634.10	NXPE4	chr11_114679612_A_G_b38	rs1612325	0.00011	0.35	Esophagus - Muscularis
ENSG00000137634.10	NXPE4	chr11_114691445_C_T_b38	rs12274839	0.00011	-0.37	Esophagus - Muscularis
ENSG00000137634.10	NXPE4	chr11_114686325_G_A_b38	rs1712821	0.00012	0.35	Esophagus - Muscularis
ENSG00000137634.10	NXPE4	chr11_114573471_AT_A_b38		0.00012	0.18	Nerve - Tibial
ENSG00000137634.10	NXPE4	chr11_114624276_C_T_b38	rs1631759	0.00013	-0.27	Esophagus - Muscularis
ENSG00000137634.10	NXPE4	chr11_114607304_C_T_b38	rs1616228	0.00014	-0.26	Esophagus - Muscularis
ENSG00000137634.10	NXPE4	chr11_114691824_A_G_b38	rs1792418	0.00015	0.34	Esophagus - Muscularis
ENSG00000137634.10	NXPE4	chr11_114684003_A_G_b38	rs1712818	0.00016	0.35	Esophagus - Muscularis
ENSG00000137634.10	NXPE4	chr11_114689915_T_C_b38	rs1792416	0.00016	0.35	Esophagus - Muscularis
ENSG00000137634.10	NXPE4	chr11_114452905_A_G_b38	rs545355	0.00018	0.18	Nerve - Tibial
ENSG00000137634.10	NXPE4	chr11_114510726_G_A_b38	rs1671819	0.0002	0.18	Nerve - Tibial
ENSG00000137634.10	NXPE4	chr11_114556346_A_T_b38	rs576383	0.00022	0.17	Nerve - Tibial
ENSG00000076043.11	REXO2	chr11_114365838_C_T_b38	rs17546815	1.2e-18	-0.14	Cells - Cultured fibroblasts
ENSG00000076043.11	REXO2	chr11_114367079_C_T_b38	rs6589425	2.4e-18	-0.14	Cells - Cultured fibroblasts
ENSG00000076043.11	REXO2	chr11_114368343_A_G_b38	rs10502182	3.9e-17	-0.13	Cells - Cultured fibroblasts
ENSG00000076043.11	REXO2	chr11_114384022_A_G_b38	rs11214975	1.1e-16	-0.13	Cells - Cultured fibroblasts
ENSG00000076043.11	REXO2	chr11_114370914_G_T_b38	rs4121639	1.5e-16	-0.13	Cells - Cultured fibroblasts
ENSG00000076043.11	REXO2	chr11_114372427_A_AGACATGTGGAGAAGAG_b38	rs71063567	1.7e-16	-0.13	Cells - Cultured fibroblasts
ENSG00000076043.11	REXO2	chr11_114382836_G_A_b38	rs11214974	1.7e-16	-0.13	Cells - Cultured fibroblasts
ENSG00000076043.11	REXO2	chr11_114371694_C_T_b38	rs12787089	2.3e-16	-0.13	Cells - Cultured fibroblasts
ENSG00000076043.11	REXO2	chr11_114385461_T_TTTTGA_b38	rs71465283	2.6e-16	-0.13	Cells - Cultured fibroblasts
ENSG00000076043.11	REXO2	chr11_114377508_G_T_b38	rs11214973	2.7e-16	-0.13	Cells - Cultured fibroblasts
ENSG00000076043.11	REXO2	chr11_114378006_T_C_b38	rs2886496	3.5e-16	-0.13	Cells - Cultured fibroblasts
ENSG00000076043.11	REXO2	chr11_114369476_C_T_b38	rs10891654	5.9e-16	-0.12	Cells - Cultured fibroblasts
ENSG00000076043.11	REXO2	chr11_114352855_C_T_b38	rs2852450	3.5e-15	0.12	Cells - Cultured fibroblasts
ENSG00000076043.11	REXO2	chr11_114352209_C_G_b38	rs3133236	8.9e-15	0.12	Cells - Cultured fibroblasts
ENSG00000076043.11	REXO2	chr11_114364582_A_G_b38	rs1941395	1e-14	-0.12	Cells - Cultured fibroblasts
ENSG00000076043.11	REXO2	chr11_114350393_A_T_b38	rs1540091	1.2e-14	0.12	Cells - Cultured fibroblasts
ENSG00000076043.11	REXO2	chr11_114358483_T_C_b38	rs1815964	1.5e-14	-0.12	Cells - Cultured fibroblasts
ENSG00000076043.11	REXO2	chr11_114361493_G_T_b38	rs11214968	1.5e-14	-0.12	Cells - Cultured fibroblasts
ENSG00000076043.11	REXO2	chr11_114362011_A_C_b38	rs7951645	1.5e-14	-0.12	Cells - Cultured fibroblasts
ENSG00000076043.11	REXO2	chr11_114363017_T_C_b38	rs7942429	2.2e-14	-0.12	Cells - Cultured fibroblasts
ENSG00000076043.11	REXO2	chr11_114350178_C_T_b38	rs10891653	3e-13	-0.11	Cells - Cultured fibroblasts
ENSG00000076043.11	REXO2	chr11_114364566_C_T_b38	rs2852448	4.5e-13	0.12	Cells - Cultured fibroblasts
ENSG00000076043.11	REXO2	chr11_114349717_T_C_b38	rs12295527	6.4e-13	-0.11	Cells - Cultured fibroblasts
ENSG00000076043.11	REXO2	chr11_114346932_A_G_b38	rs58900966	2.1e-12	-0.11	Cells - Cultured fibroblasts
ENSG00000076043.11	REXO2	chr11_114347165_C_T_b38	rs2886495	2.1e-12	-0.11	Cells - Cultured fibroblasts
ENSG00000076043.11	REXO2	chr11_114347259_T_A_b38	rs2365880	2.1e-12	-0.11	Cells - Cultured fibroblasts
ENSG00000076043.11	REXO2	chr11_114350601_T_C_b38	rs2365881	2.4e-12	-0.11	Cells - Cultured fibroblasts
ENSG00000076043.11	REXO2	chr11_114355423_C_T_b38	rs2604283	9.5e-12	0.11	Cells - Cultured fibroblasts
ENSG00000076043.11	REXO2	chr11_114386027_C_T_b38	rs6589426	1e-11	-0.1	Cells - Cultured fibroblasts
ENSG00000076043.11	REXO2	chr11_114380581_T_C_b38	rs10790005	1.2e-11	-0.1	Cells - Cultured fibroblasts
ENSG00000076043.11	REXO2	chr11_114378159_T_G_b38	rs10891655	1.3e-11	-0.1	Cells - Cultured fibroblasts
ENSG00000076043.11	REXO2	chr11_114352086_G_A_b38	rs3100690	2.3e-11	0.1	Cells - Cultured fibroblasts
ENSG00000076043.11	REXO2	chr11_114415329_T_C_b38	rs2365627	3.2e-11	-0.22	Cells - EBV-transformed lymphocytes
ENSG00000076043.11	REXO2	chr11_114416494_G_A_b38	rs3851572	3.2e-11	-0.22	Cells - EBV-transformed lymphocytes
ENSG00000076043.11	REXO2	chr11_114416935_C_T_b38	rs12282520	3.2e-11	-0.22	Cells - EBV-transformed lymphocytes
ENSG00000076043.11	REXO2	chr11_114417490_G_A_b38	rs12282926	3.2e-11	-0.22	Cells - EBV-transformed lymphocytes
ENSG00000076043.11	REXO2	chr11_114417715_T_C_b38	rs10891659	3.2e-11	-0.22	Cells - EBV-transformed lymphocytes
ENSG00000076043.11	REXO2	chr11_114375471_G_A_b38	rs2365882	3.7e-11	-0.099	Cells - Cultured fibroblasts
ENSG00000076043.11	REXO2	chr11_114411212_A_G_b38	rs4938098	4.3e-11	-0.22	Cells - EBV-transformed lymphocytes
ENSG00000076043.11	REXO2	chr11_114412547_A_C_b38	rs12791529	4.3e-11	-0.22	Cells - EBV-transformed lymphocytes
ENSG00000076043.11	REXO2	chr11_114412906_C_A_b38	rs10790008	4.3e-11	-0.22	Cells - EBV-transformed lymphocytes
ENSG00000076043.11	REXO2	chr11_114413174_T_C_b38	rs10790009	4.3e-11	-0.22	Cells - EBV-transformed lymphocytes
ENSG00000076043.11	REXO2	chr11_114413334_A_G_b38	rs4483624	4.3e-11	-0.22	Cells - EBV-transformed lymphocytes
ENSG00000076043.11	REXO2	chr11_114413335_T_A_b38	rs4539362	4.3e-11	-0.22	Cells - EBV-transformed lymphocytes
ENSG00000076043.11	REXO2	chr11_114413923_C_A_b38	rs3897612	4.3e-11	-0.22	Cells - EBV-transformed lymphocytes
ENSG00000076043.11	REXO2	chr11_114413924_A_G_b38	rs3897611	4.3e-11	-0.22	Cells - EBV-transformed lymphocytes
ENSG00000076043.11	REXO2	chr11_114399882_C_A_b38	rs3741302	8.4e-11	-0.21	Cells - EBV-transformed lymphocytes
ENSG00000076043.11	REXO2	chr11_114404819_G_C_b38	rs3863297	8.4e-11	-0.21	Cells - EBV-transformed lymphocytes
ENSG00000076043.11	REXO2	chr11_114405034_T_C_b38	rs3863298	8.4e-11	-0.21	Cells - EBV-transformed lymphocytes
ENSG00000076043.11	REXO2	chr11_114406999_A_C_b38	rs9787875	8.4e-11	-0.21	Cells - EBV-transformed lymphocytes
ENSG00000076043.11	REXO2	chr11_114398544_C_T_b38	rs3891584	9.2e-11	-0.21	Cells - EBV-transformed lymphocytes
ENSG00000076043.11	REXO2	chr11_114393138_A_G_b38	rs3887314	1e-10	-0.21	Cells - EBV-transformed lymphocytes
ENSG00000076043.11	REXO2	chr11_114394563_G_A_b38	rs12789793	1e-10	-0.21	Cells - EBV-transformed lymphocytes
ENSG00000076043.11	REXO2	chr11_114396308_T_C_b38	rs10790006	1.2e-10	-0.21	Cells - EBV-transformed lymphocytes
ENSG00000076043.11	REXO2	chr11_114398424_G_GTTTAT_b38	rs61412725	1.2e-10	-0.21	Cells - EBV-transformed lymphocytes
ENSG00000076043.11	REXO2	chr11_114398623_G_A_b38	rs766783	1.2e-10	-0.21	Cells - EBV-transformed lymphocytes
ENSG00000076043.11	REXO2	chr11_114408169_G_A_b38	rs10790007	1.7e-10	-0.21	Cells - EBV-transformed lymphocytes
ENSG00000076043.11	REXO2	chr11_114344952_T_A_b38	rs2604286	2.5e-10	0.1	Cells - Cultured fibroblasts
ENSG00000076043.11	REXO2	chr11_114321410_C_G_b38	rs7929497	3.3e-10	-0.096	Cells - Cultured fibroblasts
ENSG00000076043.11	REXO2	chr11_114341757_G_A_b38	rs2847486	3.6e-10	0.097	Cells - Cultured fibroblasts
ENSG00000076043.11	REXO2	chr11_114340034_C_T_b38	rs2852435	3.9e-10	0.096	Cells - Cultured fibroblasts
ENSG00000076043.11	REXO2	chr11_114340042_G_A_b38	rs2847485	3.9e-10	0.096	Cells - Cultured fibroblasts
ENSG00000076043.11	REXO2	chr11_114420331_A_G_b38	rs4938101	4.1e-10	-0.2	Cells - EBV-transformed lymphocytes
ENSG00000076043.11	REXO2	chr11_114420537_A_G_b38	rs4938102	4.1e-10	-0.2	Cells - EBV-transformed lymphocytes
ENSG00000076043.11	REXO2	chr11_114420588_T_C_b38	rs4938103	4.1e-10	-0.2	Cells - EBV-transformed lymphocytes
ENSG00000076043.11	REXO2	chr11_114421629_C_T_b38	rs7108748	4.1e-10	-0.2	Cells - EBV-transformed lymphocytes
ENSG00000076043.11	REXO2	chr11_114422190_A_G_b38	rs2886427	4.1e-10	-0.2	Cells - EBV-transformed lymphocytes
ENSG00000076043.11	REXO2	chr11_114423427_A_G_b38	rs4597098	4.1e-10	-0.2	Cells - EBV-transformed lymphocytes
ENSG00000076043.11	REXO2	chr11_114423567_TA_T_b38	rs35360064	4.1e-10	-0.2	Cells - EBV-transformed lymphocytes
ENSG00000076043.11	REXO2	chr11_114424942_TG_T_b38	rs35498147	4.1e-10	-0.2	Cells - EBV-transformed lymphocytes
ENSG00000076043.11	REXO2	chr11_114425541_T_A_b38	rs7108506	4.1e-10	-0.2	Cells - EBV-transformed lymphocytes
ENSG00000076043.11	REXO2	chr11_114343487_A_C_b38	rs2852437	4.2e-10	0.096	Cells - Cultured fibroblasts
ENSG00000076043.11	REXO2	chr11_114343515_T_C_b38	rs2847489	4.2e-10	0.096	Cells - Cultured fibroblasts
ENSG00000076043.11	REXO2	chr11_114344734_C_T_b38	rs2604287	4.2e-10	0.096	Cells - Cultured fibroblasts
ENSG00000076043.11	REXO2	chr11_114329948_A_G_b38	rs59752276	4.6e-10	0.096	Cells - Cultured fibroblasts
ENSG00000076043.11	REXO2	chr11_114337300_C_CAG_b38	rs71063562	4.6e-10	0.098	Cells - Cultured fibroblasts
ENSG00000076043.11	REXO2	chr11_114324166_C_T_b38	rs11214946	5e-10	-0.097	Cells - Cultured fibroblasts
ENSG00000076043.11	REXO2	chr11_114338769_G_A_b38	rs2155804	5e-10	0.098	Cells - Cultured fibroblasts
ENSG00000076043.11	REXO2	chr11_114323980_A_G_b38	rs7940850	5.3e-10	-0.096	Cells - Cultured fibroblasts
ENSG00000076043.11	REXO2	chr11_114329880_A_G_b38	rs60237448	5.7e-10	0.096	Cells - Cultured fibroblasts
ENSG00000076043.11	REXO2	chr11_114330153_T_TTATTAA_b38	rs57220096	6.8e-10	0.096	Cells - Cultured fibroblasts
ENSG00000076043.11	REXO2	chr11_114327560_T_A_b38	rs2604298	7.5e-10	0.096	Cells - Cultured fibroblasts
ENSG00000076043.11	REXO2	chr11_114330518_A_G_b38	rs2604293	8.1e-10	0.096	Cells - Cultured fibroblasts
ENSG00000076043.11	REXO2	chr11_114330231_C_T_b38	rs2852429	8.6e-10	0.095	Cells - Cultured fibroblasts
ENSG00000076043.11	REXO2	chr11_114363063_A_G_b38	rs7927378	8.8e-10	-0.094	Cells - Cultured fibroblasts
ENSG00000076043.11	REXO2	chr11_114335409_G_A_b38	rs2604292	9.1e-10	0.095	Cells - Cultured fibroblasts
ENSG00000076043.11	REXO2	chr11_114324134_G_C_b38	rs11214945	9.8e-10	-0.094	Cells - Cultured fibroblasts
ENSG00000076043.11	REXO2	chr11_114337889_A_T_b38	rs2212639	1.1e-09	0.095	Cells - Cultured fibroblasts
ENSG00000076043.11	REXO2	chr11_114338766_C_T_b38	rs2365879	1.1e-09	0.095	Cells - Cultured fibroblasts
ENSG00000076043.11	REXO2	chr11_114338844_G_A_b38	rs2847480	1.1e-09	0.095	Cells - Cultured fibroblasts
ENSG00000076043.11	REXO2	chr11_114338868_C_A_b38	rs2604289	1.1e-09	0.095	Cells - Cultured fibroblasts
ENSG00000076043.11	REXO2	chr11_114339099_C_T_b38	rs2847478	1.1e-09	0.095	Cells - Cultured fibroblasts
ENSG00000076043.11	REXO2	chr11_114331844_T_C_b38	rs7116406	1.1e-09	-0.095	Cells - Cultured fibroblasts
ENSG00000076043.11	REXO2	chr11_114324470_T_C_b38	rs10789996	1.2e-09	-0.094	Cells - Cultured fibroblasts
ENSG00000076043.11	REXO2	chr11_114328491_A_G_b38	rs2604299	1.2e-09	0.094	Cells - Cultured fibroblasts
ENSG00000076043.11	REXO2	chr11_114328518_T_A_b38	rs2847473	1.2e-09	0.094	Cells - Cultured fibroblasts
ENSG00000076043.11	REXO2	chr11_114329081_T_C_b38	rs2852444	1.3e-09	0.094	Cells - Cultured fibroblasts
ENSG00000076043.11	REXO2	chr11_114329236_A_C_b38	rs2604300	1.3e-09	0.094	Cells - Cultured fibroblasts
ENSG00000076043.11	REXO2	chr11_114392165_A_G_b38	rs2155805	1.3e-09	-0.2	Cells - EBV-transformed lymphocytes
ENSG00000076043.11	REXO2	chr11_114363203_G_A_b38	rs12787329	1.4e-09	-0.093	Cells - Cultured fibroblasts
ENSG00000076043.11	REXO2	chr11_114325352_A_G_b38	rs2847474	1.5e-09	0.095	Cells - Cultured fibroblasts
ENSG00000076043.11	REXO2	chr11_114330275_TAA_T_b38	rs35147511	1.9e-09	0.093	Cells - Cultured fibroblasts
ENSG00000076043.11	REXO2	chr11_114296754_T_C_b38	rs3819100	2e-09	0.1	Cells - Cultured fibroblasts
ENSG00000076043.11	REXO2	chr11_114337388_G_A_b38	rs3100691	3.9e-09	0.093	Cells - Cultured fibroblasts
ENSG00000076043.11	REXO2	chr11_114395494_T_C_b38	rs75340217	4.7e-09	0.32	Muscle - Skeletal
ENSG00000076043.11	REXO2	chr11_114390444_G_A_b38	rs150458110	6.4e-09	0.32	Muscle - Skeletal
ENSG00000076043.11	REXO2	chr11_114390912_C_T_b38	rs138191744	6.4e-09	0.32	Muscle - Skeletal
ENSG00000076043.11	REXO2	chr11_114392285_C_T_b38	rs113477775	6.4e-09	0.32	Muscle - Skeletal
ENSG00000076043.11	REXO2	chr11_114404504_T_C_b38	rs78226978	6.7e-09	0.32	Muscle - Skeletal
ENSG00000076043.11	REXO2	chr11_114404351_A_G_b38	rs536179	8.8e-09	-0.19	Cells - EBV-transformed lymphocytes
ENSG00000076043.11	REXO2	chr11_114419287_T_C_b38	rs78317528	9e-09	0.31	Muscle - Skeletal
ENSG00000076043.11	REXO2	chr11_114415947_T_C_b38	rs2365626	9.7e-09	-0.22	Cells - EBV-transformed lymphocytes
ENSG00000076043.11	REXO2	chr11_114398438_C_T_b38	rs76860109	1e-08	0.32	Muscle - Skeletal
ENSG00000076043.11	REXO2	chr11_114402342_C_T_b38	rs79975601	1e-08	0.32	Muscle - Skeletal
ENSG00000076043.11	REXO2	chr11_114434362_C_A_b38	rs77603415	1.1e-08	0.32	Muscle - Skeletal
ENSG00000076043.11	REXO2	chr11_114441268_C_T_b38	rs76311693	1.1e-08	0.32	Muscle - Skeletal
ENSG00000076043.11	REXO2	chr11_114319303_AT_A_b38		1.1e-08	-0.093	Cells - Cultured fibroblasts
ENSG00000076043.11	REXO2	chr11_114427806_A_C_b38	rs188464143	1.3e-08	0.31	Muscle - Skeletal
ENSG00000076043.11	REXO2	chr11_114427807_G_A_b38	rs191643816	1.3e-08	0.31	Muscle - Skeletal
ENSG00000076043.11	REXO2	chr11_114428126_G_A_b38	rs76864898	1.3e-08	0.31	Muscle - Skeletal
ENSG00000076043.11	REXO2	chr11_114441465_A_G_b38	rs80234948	1.3e-08	0.31	Muscle - Skeletal
ENSG00000076043.11	REXO2	chr11_114442493_T_C_b38	rs75167702	1.3e-08	0.31	Muscle - Skeletal
ENSG00000076043.11	REXO2	chr11_114443167_G_C_b38	rs78407612	1.3e-08	0.31	Muscle - Skeletal
ENSG00000076043.11	REXO2	chr11_114446531_T_G_b38	rs74711984	1.3e-08	0.31	Muscle - Skeletal
ENSG00000076043.11	REXO2	chr11_114367069_G_A_b38	rs477344	1.3e-08	0.11	Cells - Cultured fibroblasts
ENSG00000076043.11	REXO2	chr11_114367189_TTCTC_T_b38	rs10526738	1.3e-08	0.11	Cells - Cultured fibroblasts
ENSG00000076043.11	REXO2	chr11_114368251_TA_T_b38	rs34236222	1.5e-08	0.11	Cells - Cultured fibroblasts
ENSG00000076043.11	REXO2	chr11_114761651_A_G_b38	rs4938125	1.5e-08	-1.4	Vagina
ENSG00000076043.11	REXO2	chr11_114319655_C_T_b38	rs11214942	1.9e-08	-0.11	Cells - Cultured fibroblasts
ENSG00000076043.11	REXO2	chr11_114407082_T_C_b38	rs678207	1.9e-08	-0.19	Cells - EBV-transformed lymphocytes
ENSG00000076043.11	REXO2	chr11_114392594_G_T_b38	rs2365884	2.2e-08	-0.22	Cells - EBV-transformed lymphocytes
ENSG00000076043.11	REXO2	chr11_114413696_A_G_b38	rs79554856	2.6e-08	0.3	Muscle - Skeletal
ENSG00000076043.11	REXO2	chr11_114423716_G_A_b38	rs114337026	2.6e-08	0.3	Muscle - Skeletal
ENSG00000076043.11	REXO2	chr11_114424724_A_G_b38	rs78543083	2.7e-08	0.3	Muscle - Skeletal
ENSG00000076043.11	REXO2	chr11_114410440_T_C_b38	rs75472325	3e-08	0.31	Muscle - Skeletal
ENSG00000076043.11	REXO2	chr11_114411878_CAGATG_C_b38	rs149571554	3e-08	0.31	Muscle - Skeletal
ENSG00000076043.11	REXO2	chr11_114425553_C_T_b38	rs77358086	3e-08	0.31	Muscle - Skeletal
ENSG00000076043.11	REXO2	chr11_114448849_A_G_b38	rs11214995	3.4e-08	0.55	Brain - Cerebellum
ENSG00000076043.11	REXO2	chr11_114448885_T_C_b38	rs78095522	3.4e-08	0.55	Brain - Cerebellum
ENSG00000076043.11	REXO2	chr11_114451591_C_CTG_b38	rs34831362	3.6e-08	0.47	Brain - Cerebellar Hemisphere
ENSG00000076043.11	REXO2	chr11_114448849_A_G_b38	rs11214995	4.6e-08	0.46	Brain - Cerebellar Hemisphere
ENSG00000076043.11	REXO2	chr11_114448885_T_C_b38	rs78095522	4.6e-08	0.46	Brain - Cerebellar Hemisphere
ENSG00000076043.11	REXO2	chr11_114390372_C_T_b38	rs140525206	4.9e-08	0.31	Muscle - Skeletal
ENSG00000076043.11	REXO2	chr11_114451591_C_CTG_b38	rs34831362	5.5e-08	0.54	Brain - Cerebellum
ENSG00000076043.11	REXO2	chr11_114473451_C_T_b38	rs10891682	1e-07	0.14	Muscle - Skeletal
ENSG00000076043.11	REXO2	chr11_114411545_C_T_b38	rs616930	1.8e-07	-0.18	Cells - EBV-transformed lymphocytes
ENSG00000076043.11	REXO2	chr11_114395111_A_T_b38	rs10891657	2.1e-07	-0.21	Cells - EBV-transformed lymphocytes
ENSG00000076043.11	REXO2	chr11_114395994_C_A_b38	rs10891658	2.1e-07	-0.21	Cells - EBV-transformed lymphocytes
ENSG00000076043.11	REXO2	chr11_114410053_A_G_b38	rs9326243	2.4e-07	-0.21	Cells - EBV-transformed lymphocytes
ENSG00000076043.11	REXO2	chr11_114411436_G_A_b38	rs11214982	2.4e-07	-0.21	Cells - EBV-transformed lymphocytes
ENSG00000076043.11	REXO2	chr11_114414337_C_T_b38	rs3863300	2.4e-07	-0.21	Cells - EBV-transformed lymphocytes
ENSG00000076043.11	REXO2	chr11_114418466_C_G_b38	rs10790010	2.4e-07	-0.21	Cells - EBV-transformed lymphocytes
ENSG00000076043.11	REXO2	chr11_114405117_C_G_b38	rs3863299	2.5e-07	-0.21	Cells - EBV-transformed lymphocytes
ENSG00000076043.11	REXO2	chr11_114410019_C_G_b38	rs13725	2.7e-07	-0.18	Cells - EBV-transformed lymphocytes
ENSG00000076043.11	REXO2	chr11_114449751_T_A_b38	rs74330165	2.8e-07	0.29	Muscle - Skeletal
ENSG00000076043.11	REXO2	chr11_114450201_A_G_b38	rs9619	2.8e-07	0.29	Muscle - Skeletal
ENSG00000076043.11	REXO2	chr11_114423466_G_A_b38	rs523401	3.1e-07	0.17	Heart - Atrial Appendage
ENSG00000076043.11	REXO2	chr11_114438680_C_T_b38	rs7105880	3.2e-07	0.52	Brain - Cerebellum
ENSG00000076043.11	REXO2	chr11_114441003_A_C_b38	rs76997778	3.2e-07	0.52	Brain - Cerebellum
ENSG00000076043.11	REXO2	chr11_114474911_G_A_b38	rs10790014	3.9e-07	-0.12	Heart - Atrial Appendage
ENSG00000076043.11	REXO2	chr11_114416894_A_G_b38	rs532414	4.3e-07	-0.18	Cells - EBV-transformed lymphocytes
ENSG00000076043.11	REXO2	chr11_114418473_A_T_b38	rs497989	4.3e-07	-0.18	Cells - EBV-transformed lymphocytes
ENSG00000076043.11	REXO2	chr11_114429630_C_T_b38	rs12573949	4.6e-07	0.51	Brain - Cerebellum
ENSG00000076043.11	REXO2	chr11_114446900_G_A_b38	rs11824249	4.6e-07	0.51	Brain - Cerebellum
ENSG00000076043.11	REXO2	chr11_114445812_T_C_b38	rs79008673	5.2e-07	0.56	Brain - Cerebellum
ENSG00000076043.11	REXO2	chr11_114458127_T_C_b38	rs7949570	8e-07	-0.12	Heart - Atrial Appendage
ENSG00000076043.11	REXO2	chr11_114449314_G_C_b38	rs577976	8.7e-07	-0.17	Cells - EBV-transformed lymphocytes
ENSG00000076043.11	REXO2	chr11_114471555_T_C_b38	rs10891679	9.3e-07	-0.12	Heart - Atrial Appendage
ENSG00000076043.11	REXO2	chr11_114438908_A_G_b38	rs505021	1.1e-06	0.25	Muscle - Skeletal
ENSG00000076043.11	REXO2	chr11_113581237_T_A_b38	rs2068795	1.2e-06	0.17	Artery - Tibial
ENSG00000076043.11	REXO2	chr11_114464633_G_A_b38	rs4936296	1.2e-06	-0.11	Heart - Atrial Appendage
ENSG00000076043.11	REXO2	chr11_114429630_C_T_b38	rs12573949	1.3e-06	0.41	Brain - Cerebellar Hemisphere
ENSG00000076043.11	REXO2	chr11_114446267_C_A_b38	rs654531	1.4e-06	-0.17	Cells - EBV-transformed lymphocytes
ENSG00000076043.11	REXO2	chr11_114747161_T_A_b38	rs1712787	1.5e-06	-1.2	Vagina
ENSG00000076043.11	REXO2	chr11_114751395_G_T_b38	rs1792382	1.5e-06	-1.2	Vagina
ENSG00000076043.11	REXO2	chr11_114753368_C_G_b38	rs1712792	1.5e-06	-1.2	Vagina
ENSG00000076043.11	REXO2	chr11_114757607_T_A_b38	rs1712796	1.5e-06	-1.2	Vagina
ENSG00000076043.11	REXO2	chr11_114760968_A_G_b38	rs1540133	1.5e-06	-1.2	Vagina
ENSG00000076043.11	REXO2	chr11_114445812_T_C_b38	rs79008673	1.6e-06	0.23	Esophagus - Muscularis
ENSG00000076043.11	REXO2	chr11_114449442_A_AATAT_b38	rs4019733	1.9e-06	-0.17	Cells - EBV-transformed lymphocytes
ENSG00000076043.11	REXO2	chr11_114418820_G_C_b38	rs58004694	1.9e-06	0.31	Esophagus - Gastroesophageal Junction
ENSG00000076043.11	REXO2	chr11_114441003_A_C_b38	rs76997778	2.1e-06	0.22	Esophagus - Muscularis
ENSG00000076043.11	REXO2	chr11_114446900_G_A_b38	rs11824249	2.1e-06	0.4	Brain - Cerebellar Hemisphere
ENSG00000076043.11	REXO2	chr11_114346252_TATAA_T_b38	rs5794910	2.2e-06	0.077	Cells - Cultured fibroblasts
ENSG00000076043.11	REXO2	chr11_114471909_G_A_b38	rs10750052	2.2e-06	-0.16	Cells - EBV-transformed lymphocytes
ENSG00000076043.11	REXO2	chr11_114474911_G_A_b38	rs10790014	2.2e-06	-0.17	Cells - EBV-transformed lymphocytes
ENSG00000076043.11	REXO2	chr11_114368343_A_G_b38	rs10502182	2.6e-06	-0.1	Artery - Aorta
ENSG00000076043.11	REXO2	chr11_114438680_C_T_b38	rs7105880	2.7e-06	0.39	Brain - Cerebellar Hemisphere
ENSG00000076043.11	REXO2	chr11_114441003_A_C_b38	rs76997778	2.7e-06	0.39	Brain - Cerebellar Hemisphere
ENSG00000076043.11	REXO2	chr11_114467357_A_G_b38	rs11215001	2.8e-06	-0.16	Cells - EBV-transformed lymphocytes
ENSG00000076043.11	REXO2	chr11_114470049_A_G_b38	rs10891676	2.8e-06	-0.16	Cells - EBV-transformed lymphocytes
ENSG00000076043.11	REXO2	chr11_114473503_A_T_b38	rs7124064	2.8e-06	-0.16	Cells - EBV-transformed lymphocytes
ENSG00000076043.11	REXO2	chr11_114423238_G_A_b38	rs113417213	3e-06	0.3	Esophagus - Gastroesophageal Junction
ENSG00000076043.11	REXO2	chr11_114432078_A_G_b38	rs528747	3e-06	-0.17	Cells - EBV-transformed lymphocytes
ENSG00000076043.11	REXO2	chr11_114459296_A_G_b38	rs7116731	3.2e-06	-0.16	Cells - EBV-transformed lymphocytes
ENSG00000076043.11	REXO2	chr11_114465706_A_G_b38	rs3891642	3.2e-06	-0.16	Cells - EBV-transformed lymphocytes
ENSG00000076043.11	REXO2	chr11_114417831_AC_A_b38	rs11315092	3.2e-06	0.47	Brain - Cerebellum
ENSG00000076043.11	REXO2	chr11_114426453_C_G_b38	rs76250731	3.2e-06	0.47	Brain - Cerebellum
ENSG00000076043.11	REXO2	chr11_114293049_T_C_b38	rs2847492	3.3e-06	-0.082	Cells - Cultured fibroblasts
ENSG00000076043.11	REXO2	chr11_114446900_G_A_b38	rs11824249	3.4e-06	0.21	Esophagus - Muscularis
ENSG00000076043.11	REXO2	chr11_114418017_C_T_b38	rs7122448	3.5e-06	0.3	Esophagus - Gastroesophageal Junction
ENSG00000076043.11	REXO2	chr11_114427149_A_G_b38	rs6589429	4e-06	-0.18	Cells - EBV-transformed lymphocytes
ENSG00000076043.11	REXO2	chr11_114443325_C_T_b38	rs11214993	4e-06	-0.18	Cells - EBV-transformed lymphocytes
ENSG00000076043.11	REXO2	chr11_114444250_C_T_b38	rs2271716	4e-06	-0.18	Cells - EBV-transformed lymphocytes
ENSG00000076043.11	REXO2	chr11_114454011_T_G_b38	rs78532571	4.2e-06	0.27	Muscle - Skeletal
ENSG00000076043.11	REXO2	chr11_114570082_G_A_b38	rs12794122	4.3e-06	-0.17	Cells - EBV-transformed lymphocytes
ENSG00000076043.11	REXO2	chr11_114740269_G_A_b38	rs1612342	4.7e-06	-1.2	Vagina
ENSG00000076043.11	REXO2	chr11_114755555_C_T_b38	rs1712795	4.7e-06	-1.2	Vagina
ENSG00000076043.11	REXO2	chr11_114760770_G_A_b38	rs1540132	4.7e-06	-1.2	Vagina
ENSG00000076043.11	REXO2	chr11_114526777_T_C_b38	rs7122337	4.7e-06	-0.17	Cells - EBV-transformed lymphocytes
ENSG00000076043.11	REXO2	chr11_114551916_G_A_b38	rs1350070	4.7e-06	-0.17	Cells - EBV-transformed lymphocytes
ENSG00000076043.11	REXO2	chr11_114552082_G_C_b38	rs1350069	4.7e-06	-0.17	Cells - EBV-transformed lymphocytes
ENSG00000076043.11	REXO2	chr11_114552119_G_A_b38	rs61904879	4.7e-06	-0.17	Cells - EBV-transformed lymphocytes
ENSG00000076043.11	REXO2	chr11_114552245_G_A_b38	rs73016119	4.7e-06	-0.17	Cells - EBV-transformed lymphocytes
ENSG00000076043.11	REXO2	chr11_114552306_G_C_b38	rs61904880	4.7e-06	-0.17	Cells - EBV-transformed lymphocytes
ENSG00000076043.11	REXO2	chr11_114568940_C_G_b38	rs10790025	4.7e-06	-0.17	Cells - EBV-transformed lymphocytes
ENSG00000076043.11	REXO2	chr11_114451694_A_G_b38	rs492236	4.7e-06	-0.16	Cells - EBV-transformed lymphocytes
ENSG00000076043.11	REXO2	chr11_114320574_C_G_b38	rs949373	4.8e-06	-0.073	Cells - Cultured fibroblasts
ENSG00000076043.11	REXO2	chr11_114320294_A_G_b38	rs2847476	4.9e-06	-0.073	Cells - Cultured fibroblasts
ENSG00000076043.11	REXO2	chr11_114444466_A_G_b38	rs540712	5.2e-06	-0.16	Cells - EBV-transformed lymphocytes
ENSG00000076043.11	REXO2	chr11_114556346_A_T_b38	rs576383	5.3e-06	-0.16	Cells - EBV-transformed lymphocytes
ENSG00000076043.11	REXO2	chr11_114415947_T_C_b38	rs2365626	5.3e-06	0.12	Muscle - Skeletal
ENSG00000076043.11	REXO2	chr11_114427512_A_G_b38	rs4121638	5.6e-06	-0.18	Cells - EBV-transformed lymphocytes
ENSG00000076043.11	REXO2	chr11_114417831_AC_A_b38	rs11315092	5.8e-06	0.3	Esophagus - Gastroesophageal Junction
ENSG00000076043.11	REXO2	chr11_114438680_C_T_b38	rs7105880	5.8e-06	0.29	Esophagus - Gastroesophageal Junction
ENSG00000076043.11	REXO2	chr11_114391925_A_T_b38	rs188970848	5.9e-06	0.2	Heart - Atrial Appendage
ENSG00000076043.11	REXO2	chr11_114336421_C_T_b38	rs4938091	5.9e-06	0.074	Cells - Cultured fibroblasts
ENSG00000076043.11	REXO2	chr11_114331646_GCA_G_b38	rs1491550621	6.1e-06	0.074	Cells - Cultured fibroblasts
ENSG00000076043.11	REXO2	chr11_114438680_C_T_b38	rs7105880	6.1e-06	0.21	Esophagus - Muscularis
ENSG00000076043.11	REXO2	chr11_114573471_AT_A_b38		6.2e-06	-0.15	Cells - EBV-transformed lymphocytes
ENSG00000076043.11	REXO2	chr11_114757694_C_A_b38	rs73571524	6.2e-06	-1.2	Brain - Hypothalamus
ENSG00000076043.11	REXO2	chr11_114320215_T_G_b38	rs2604274	6.2e-06	-0.073	Cells - Cultured fibroblasts
ENSG00000076043.11	REXO2	chr11_114426453_C_G_b38	rs76250731	6.2e-06	0.29	Esophagus - Gastroesophageal Junction
ENSG00000076043.11	REXO2	chr11_114726183_G_A_b38	rs58026484	6.3e-06	-1.2	Brain - Hypothalamus
ENSG00000076043.11	REXO2	chr11_114579807_T_A_b38	rs627866	6.6e-06	-0.16	Cells - EBV-transformed lymphocytes
ENSG00000076043.11	REXO2	chr11_114418820_G_C_b38	rs58004694	6.8e-06	0.47	Brain - Cerebellum
ENSG00000076043.11	REXO2	chr11_114336923_C_T_b38	rs4938093	7.1e-06	0.073	Cells - Cultured fibroblasts
ENSG00000076043.11	REXO2	chr11_114336961_CT_C_b38	rs35750358	7.1e-06	0.073	Cells - Cultured fibroblasts
ENSG00000076043.11	REXO2	chr11_114336931_A_AG_b38	rs35688671	7.1e-06	0.073	Cells - Cultured fibroblasts
ENSG00000076043.11	REXO2	chr11_114318645_C_T_b38	rs1941397	7.6e-06	-0.072	Cells - Cultured fibroblasts
ENSG00000076043.11	REXO2	chr11_114340944_A_C_b38	rs7938104	8.6e-06	0.073	Cells - Cultured fibroblasts
ENSG00000076043.11	REXO2	chr11_114341648_G_A_b38	rs10790003	8.6e-06	0.073	Cells - Cultured fibroblasts
ENSG00000076043.11	REXO2	chr11_114000013_T_A_b38	rs7112208	8.8e-06	-0.4	Testis
ENSG00000076043.11	REXO2	chr11_114339819_T_A_b38	rs7949162	9.8e-06	0.072	Cells - Cultured fibroblasts
ENSG00000076043.11	REXO2	chr11_114446900_G_A_b38	rs11824249	9.8e-06	0.29	Esophagus - Gastroesophageal Junction
ENSG00000076043.11	REXO2	chr11_114471776_G_A_b38	rs10502188	9.9e-06	-0.15	Cells - EBV-transformed lymphocytes
ENSG00000076043.11	REXO2	chr11_114350601_T_C_b38	rs2365881	1e-05	-0.076	Artery - Tibial
ENSG00000076043.11	REXO2	chr11_114546706_G_A_b38	rs545452	1e-05	-0.15	Cells - EBV-transformed lymphocytes
ENSG00000076043.11	REXO2	chr11_114547828_A_G_b38	rs648603	1e-05	-0.15	Cells - EBV-transformed lymphocytes
ENSG00000076043.11	REXO2	chr11_114552007_G_C_b38	rs600944	1e-05	-0.15	Cells - EBV-transformed lymphocytes
ENSG00000076043.11	REXO2	chr11_114552303_A_G_b38	rs602287	1e-05	-0.15	Cells - EBV-transformed lymphocytes
ENSG00000076043.11	REXO2	chr11_114552598_A_G_b38	rs531824	1e-05	-0.15	Cells - EBV-transformed lymphocytes
ENSG00000076043.11	REXO2	chr11_114552907_T_G_b38	rs507995	1e-05	-0.15	Cells - EBV-transformed lymphocytes
ENSG00000076043.11	REXO2	chr11_114561784_G_A_b38	rs583252	1e-05	-0.15	Cells - EBV-transformed lymphocytes
ENSG00000076043.11	REXO2	chr11_114571381_A_G_b38	rs550897	1e-05	-0.15	Cells - EBV-transformed lymphocytes
ENSG00000076043.11	REXO2	chr11_114571543_G_A_b38	rs481080	1e-05	-0.15	Cells - EBV-transformed lymphocytes
ENSG00000076043.11	REXO2	chr11_114572321_T_C_b38	rs580126	1e-05	-0.15	Cells - EBV-transformed lymphocytes
ENSG00000076043.11	REXO2	chr11_114572580_T_G_b38	rs679870	1e-05	-0.15	Cells - EBV-transformed lymphocytes
ENSG00000076043.11	REXO2	chr11_114572851_C_A_b38	rs474427	1e-05	-0.15	Cells - EBV-transformed lymphocytes
ENSG00000076043.11	REXO2	chr11_114429630_C_T_b38	rs12573949	1e-05	0.2	Esophagus - Muscularis
ENSG00000076043.11	REXO2	chr11_114319699_T_C_b38	rs1941396	1e-05	-0.071	Cells - Cultured fibroblasts
ENSG00000076043.11	REXO2	chr11_114418017_C_T_b38	rs7122448	1e-05	0.45	Brain - Cerebellum
ENSG00000076043.11	REXO2	chr11_114423238_G_A_b38	rs113417213	1e-05	0.45	Brain - Cerebellum
ENSG00000076043.11	REXO2	chr11_114342706_A_G_b38	rs17628836	1.1e-05	-0.096	Cells - Cultured fibroblasts
ENSG00000076043.11	REXO2	chr11_114441003_A_C_b38	rs76997778	1.1e-05	0.29	Esophagus - Gastroesophageal Junction
ENSG00000076043.11	REXO2	chr11_114293557_A_G_b38	rs67174547	1.1e-05	-0.077	Cells - Cultured fibroblasts
ENSG00000076043.11	REXO2	chr11_114331648_A_ATGG_b38	rs1555018441	1.1e-05	0.072	Cells - Cultured fibroblasts
ENSG00000076043.11	REXO2	chr11_114566222_A_G_b38	rs670668	1.2e-05	-0.15	Cells - EBV-transformed lymphocytes
ENSG00000076043.11	REXO2	chr11_114328044_A_G_b38	rs10891651	1.2e-05	0.072	Cells - Cultured fibroblasts
ENSG00000076043.11	REXO2	chr11_114554352_T_C_b38	rs632108	1.2e-05	-0.15	Cells - EBV-transformed lymphocytes
ENSG00000076043.11	REXO2	chr11_114320546_C_T_b38	rs10891648	1.2e-05	0.072	Cells - Cultured fibroblasts
ENSG00000076043.11	REXO2	chr11_114288721_T_C_b38	rs10400393	1.2e-05	0.075	Cells - Cultured fibroblasts
ENSG00000076043.11	REXO2	chr11_114345037_G_T_b38	rs4938094	1.2e-05	0.071	Cells - Cultured fibroblasts
ENSG00000076043.11	REXO2	chr11_114350393_A_T_b38	rs1540091	1.2e-05	0.074	Artery - Tibial
ENSG00000076043.11	REXO2	chr11_114535545_A_G_b38	rs507976	1.2e-05	-0.15	Cells - EBV-transformed lymphocytes
ENSG00000076043.11	REXO2	chr11_114539940_T_G_b38	rs578014	1.2e-05	-0.15	Cells - EBV-transformed lymphocytes
ENSG00000076043.11	REXO2	chr11_114544272_T_C_b38	rs683078	1.2e-05	-0.15	Cells - EBV-transformed lymphocytes
ENSG00000076043.11	REXO2	chr11_114524271_C_CA_b38	rs34437626	1.2e-05	-0.15	Cells - EBV-transformed lymphocytes
ENSG00000076043.11	REXO2	chr11_114531541_A_G_b38	rs507075	1.2e-05	-0.15	Cells - EBV-transformed lymphocytes
ENSG00000076043.11	REXO2	chr11_114535453_C_G_b38	rs680595	1.2e-05	-0.15	Cells - EBV-transformed lymphocytes
ENSG00000076043.11	REXO2	chr11_114537576_A_G_b38	rs10790020	1.2e-05	-0.15	Cells - EBV-transformed lymphocytes
ENSG00000076043.11	REXO2	chr11_114523110_G_A_b38	rs77292976	1.3e-05	0.65	Brain - Cerebellar Hemisphere
ENSG00000076043.11	REXO2	chr11_114536613_C_T_b38	rs145797345	1.3e-05	0.65	Brain - Cerebellar Hemisphere
ENSG00000076043.11	REXO2	chr11_114549918_T_C_b38	rs77569493	1.3e-05	0.65	Brain - Cerebellar Hemisphere
ENSG00000076043.11	REXO2	chr11_114392594_G_T_b38	rs2365884	1.3e-05	-0.11	Skin - Sun Exposed (Lower leg)
ENSG00000076043.11	REXO2	chr11_114296220_A_T_b38	rs4646335	1.3e-05	0.09	Cells - Cultured fibroblasts
ENSG00000076043.11	REXO2	chr11_114455695_AT_A_b38	rs145225501	1.3e-05	0.26	Muscle - Skeletal
ENSG00000076043.11	REXO2	chr11_114465057_T_G_b38	rs77598260	1.3e-05	0.26	Muscle - Skeletal
ENSG00000076043.11	REXO2	chr11_114334057_A_G_b38	rs10789998	1.3e-05	0.071	Cells - Cultured fibroblasts
ENSG00000076043.11	REXO2	chr11_114334489_G_A_b38	rs10891652	1.3e-05	0.071	Cells - Cultured fibroblasts
ENSG00000076043.11	REXO2	chr11_114336587_AAGAG_A_b38	rs71063561	1.3e-05	0.071	Cells - Cultured fibroblasts
ENSG00000076043.11	REXO2	chr11_114338176_G_A_b38	rs12222732	1.3e-05	0.071	Cells - Cultured fibroblasts
ENSG00000076043.11	REXO2	chr11_114471555_T_C_b38	rs10891679	1.3e-05	-0.15	Cells - EBV-transformed lymphocytes
ENSG00000076043.11	REXO2	chr11_114469700_C_T_b38	rs111794998	1.3e-05	0.26	Muscle - Skeletal
ENSG00000076043.11	REXO2	chr11_114481566_GAAC_G_b38	rs139664423	1.3e-05	0.26	Muscle - Skeletal
ENSG00000076043.11	REXO2	chr11_114482416_T_C_b38	rs77696458	1.3e-05	0.26	Muscle - Skeletal
ENSG00000076043.11	REXO2	chr11_114484301_A_G_b38	rs75598158	1.3e-05	0.26	Muscle - Skeletal
ENSG00000076043.11	REXO2	chr11_114391925_A_T_b38	rs188970848	1.4e-05	0.2	Muscle - Skeletal
ENSG00000076043.11	REXO2	chr11_114429630_C_T_b38	rs12573949	1.4e-05	0.29	Esophagus - Gastroesophageal Junction
ENSG00000076043.11	REXO2	chr11_114514263_G_A_b38	rs596217	1.4e-05	-0.15	Cells - EBV-transformed lymphocytes
ENSG00000076043.11	REXO2	chr11_114449038_A_G_b38	rs525173	1.4e-05	-0.19	Brain - Cerebellar Hemisphere
ENSG00000076043.11	REXO2	chr11_114398295_T_C_b38	rs77946495	1.5e-05	0.27	Esophagus - Gastroesophageal Junction
ENSG00000076043.11	REXO2	chr11_114323620_C_G_b38	rs2847475	1.5e-05	-0.07	Cells - Cultured fibroblasts
ENSG00000076043.11	REXO2	chr11_114349717_T_C_b38	rs12295527	1.5e-05	-0.073	Artery - Tibial
ENSG00000076043.11	REXO2	chr11_114728534_C_T_b38	rs73569504	1.6e-05	-0.82	Brain - Hypothalamus
ENSG00000076043.11	REXO2	chr11_114735738_T_C_b38	rs17117365	1.6e-05	-0.82	Brain - Hypothalamus
ENSG00000076043.11	REXO2	chr11_114742558_G_A_b38	rs56826942	1.6e-05	-0.82	Brain - Hypothalamus
ENSG00000076043.11	REXO2	chr11_114753077_C_T_b38	rs59586035	1.6e-05	-0.82	Brain - Hypothalamus
ENSG00000076043.11	REXO2	chr11_114756638_G_A_b38	rs17117410	1.6e-05	-0.82	Brain - Hypothalamus
ENSG00000076043.11	REXO2	chr11_114757497_A_G_b38	rs17117418	1.6e-05	-0.82	Brain - Hypothalamus
ENSG00000076043.11	REXO2	chr11_114763607_T_C_b38	rs17117453	1.6e-05	-0.82	Brain - Hypothalamus
ENSG00000076043.11	REXO2	chr11_114766773_G_A_b38	rs17117458	1.6e-05	-0.82	Brain - Hypothalamus
ENSG00000076043.11	REXO2	chr11_114769967_A_T_b38	rs73571543	1.6e-05	-0.82	Brain - Hypothalamus
ENSG00000076043.11	REXO2	chr11_114770547_G_A_b38	rs59373871	1.6e-05	-0.82	Brain - Hypothalamus
ENSG00000076043.11	REXO2	chr11_114326615_C_T_b38	rs1970723	1.6e-05	0.071	Cells - Cultured fibroblasts
ENSG00000076043.11	REXO2	chr11_114558156_TTTATAA_T_b38	rs5794919	1.6e-05	0.08	Colon - Transverse
ENSG00000076043.11	REXO2	chr11_114516428_T_C_b38	rs673766	1.7e-05	-0.15	Cells - EBV-transformed lymphocytes
ENSG00000076043.11	REXO2	chr11_114560832_T_C_b38	rs560174	1.7e-05	0.08	Colon - Transverse
ENSG00000076043.11	REXO2	chr11_114513808_C_T_b38	rs555242	1.7e-05	-0.15	Cells - EBV-transformed lymphocytes
ENSG00000076043.11	REXO2	chr11_114325268_A_G_b38	rs10891649	1.8e-05	0.07	Cells - Cultured fibroblasts
ENSG00000076043.11	REXO2	chr11_114510726_G_A_b38	rs1671819	1.8e-05	-0.15	Cells - EBV-transformed lymphocytes
ENSG00000076043.11	REXO2	chr11_114418820_G_C_b38	rs58004694	1.8e-05	0.19	Esophagus - Muscularis
ENSG00000076043.11	REXO2	chr11_114494301_G_T_b38	rs588151	1.8e-05	-0.15	Cells - EBV-transformed lymphocytes
ENSG00000076043.11	REXO2	chr11_114480237_C_CTA_b38	rs10640045	1.8e-05	-0.15	Cells - EBV-transformed lymphocytes
ENSG00000076043.11	REXO2	chr11_114494272_T_C_b38	rs588511	1.8e-05	-0.15	Cells - EBV-transformed lymphocytes
ENSG00000076043.11	REXO2	chr11_114336547_A_C_b38	rs4938092	1.8e-05	0.07	Cells - Cultured fibroblasts
ENSG00000076043.11	REXO2	chr11_114458127_T_C_b38	rs7949570	1.8e-05	-0.15	Cells - EBV-transformed lymphocytes
ENSG00000076043.11	REXO2	chr11_114321953_T_C_b38	rs1941393	1.9e-05	-0.069	Cells - Cultured fibroblasts
ENSG00000076043.11	REXO2	chr11_114418976_A_C_b38	rs76349705	1.9e-05	0.31	Esophagus - Gastroesophageal Junction
ENSG00000076043.11	REXO2	chr11_114421527_G_A_b38	rs74357110	1.9e-05	0.31	Esophagus - Gastroesophageal Junction
ENSG00000076043.11	REXO2	chr11_114559212_A_G_b38	rs648541	1.9e-05	0.08	Colon - Transverse
ENSG00000076043.11	REXO2	chr11_114559325_C_G_b38	rs580705	1.9e-05	0.08	Colon - Transverse
ENSG00000076043.11	REXO2	chr11_114559688_A_G_b38	rs661054	1.9e-05	0.08	Colon - Transverse
ENSG00000076043.11	REXO2	chr11_114559887_C_T_b38	rs661946	1.9e-05	0.08	Colon - Transverse	Non-coding (promoter region) - Putative causative role
ENSG00000076043.11	REXO2	chr11_114469406_C_G_b38	rs12790016	2e-05	-0.17	Cells - EBV-transformed lymphocytes
ENSG00000076043.11	REXO2	chr11_114471844_C_T_b38	rs10891680	2e-05	-0.17	Cells - EBV-transformed lymphocytes
ENSG00000076043.11	REXO2	chr11_114490192_C_T_b38	rs61904866	2e-05	-0.17	Cells - EBV-transformed lymphocytes
ENSG00000076043.11	REXO2	chr11_114365838_C_T_b38	rs17546815	2e-05	-0.075	Artery - Tibial
ENSG00000076043.11	REXO2	chr11_114949534_T_C_b38	rs12278246	2.1e-05	0.39	Muscle - Skeletal
ENSG00000076043.11	REXO2	chr11_114417831_AC_A_b38	rs11315092	2.2e-05	0.35	Brain - Cerebellar Hemisphere
ENSG00000076043.11	REXO2	chr11_114426453_C_G_b38	rs76250731	2.2e-05	0.35	Brain - Cerebellar Hemisphere
ENSG00000076043.11	REXO2	chr11_114464113_C_CG_b38	rs147484439	2.2e-05	0.12	Muscle - Skeletal
ENSG00000076043.11	REXO2	chr11_114451591_C_CTG_b38	rs34831362	2.2e-05	0.22	Colon - Sigmoid
ENSG00000076043.11	REXO2	chr11_114764695_T_G_b38	rs4551808	2.2e-05	-0.92	Vagina
ENSG00000076043.11	REXO2	chr11_114770518_C_T_b38	rs1945537	2.2e-05	-0.92	Vagina
ENSG00000076043.11	REXO2	chr11_113823884_C_T_b38	rs111705261	2.3e-05	0.27	Cells - Cultured fibroblasts
ENSG00000076043.11	REXO2	chr11_114417831_AC_A_b38	rs11315092	2.3e-05	0.19	Esophagus - Muscularis
ENSG00000076043.11	REXO2	chr11_114426453_C_G_b38	rs76250731	2.3e-05	0.19	Esophagus - Muscularis
ENSG00000076043.11	REXO2	chr11_114561348_C_T_b38	rs11600618	2.4e-05	0.079	Colon - Transverse
ENSG00000076043.11	REXO2	chr11_114367079_C_T_b38	rs6589425	2.4e-05	-0.074	Artery - Tibial
ENSG00000076043.11	REXO2	chr11_114484355_T_TG_b38		2.4e-05	0.25	Muscle - Skeletal
ENSG00000076043.11	REXO2	chr11_114756677_A_C_b38	rs1792380	2.4e-05	-1.2	Vagina
ENSG00000076043.11	REXO2	chr11_114393771_T_C_b38	rs76715193	2.5e-05	0.26	Esophagus - Gastroesophageal Junction
ENSG00000076043.11	REXO2	chr11_114411588_G_A_b38	rs76214812	2.5e-05	0.26	Esophagus - Gastroesophageal Junction
ENSG00000076043.11	REXO2	chr11_114508883_C_CA_b38	rs111281506	2.6e-05	-0.15	Cells - EBV-transformed lymphocytes
ENSG00000076043.11	REXO2	chr11_114311294_C_G_b38	rs58180722	2.6e-05	-1.5	Brain - Cerebellum
ENSG00000076043.11	REXO2	chr11_114426453_C_G_b38	rs76250731	2.6e-05	0.2	Colon - Sigmoid
ENSG00000076043.11	REXO2	chr11_114393771_T_C_b38	rs76715193	2.7e-05	0.18	Esophagus - Muscularis
ENSG00000076043.11	REXO2	chr11_114535917_C_G_b38	rs484356	2.7e-05	0.079	Colon - Transverse
ENSG00000076043.11	REXO2	chr11_114001651_T_A_b38	rs10736473	2.9e-05	0.33	Testis
ENSG00000076043.11	REXO2	chr11_114209138_C_T_b38	rs476529	2.9e-05	0.4	Brain - Cerebellum
ENSG00000076043.11	REXO2	chr11_114483411_G_A_b38	rs35293213	2.9e-05	-0.17	Cells - EBV-transformed lymphocytes
ENSG00000076043.11	REXO2	chr11_114464633_G_A_b38	rs4936296	2.9e-05	-0.14	Cells - EBV-transformed lymphocytes
ENSG00000076043.11	REXO2	chr11_114285596_T_C_b38	rs2604294	2.9e-05	-0.072	Cells - Cultured fibroblasts
ENSG00000076043.11	REXO2	chr11_114417831_AC_A_b38	rs11315092	3e-05	0.2	Colon - Sigmoid
ENSG00000076043.11	REXO2	chr11_114418017_C_T_b38	rs7122448	3e-05	0.19	Esophagus - Muscularis
ENSG00000076043.11	REXO2	chr11_114405117_C_G_b38	rs3863299	3e-05	-0.1	Skin - Sun Exposed (Lower leg)
ENSG00000076043.11	REXO2	chr11_114418466_C_G_b38	rs10790010	3e-05	-0.1	Skin - Sun Exposed (Lower leg)
ENSG00000076043.11	REXO2	chr11_114410053_A_G_b38	rs9326243	3.1e-05	-0.1	Skin - Sun Exposed (Lower leg)
ENSG00000076043.11	REXO2	chr11_114411436_G_A_b38	rs11214982	3.1e-05	-0.1	Skin - Sun Exposed (Lower leg)
ENSG00000076043.11	REXO2	chr11_114445812_T_C_b38	rs79008673	3.1e-05	0.38	Brain - Cerebellar Hemisphere
ENSG00000076043.11	REXO2	chr11_114437256_G_A_b38	rs563529	3.1e-05	-0.15	Cells - EBV-transformed lymphocytes
ENSG00000076043.11	REXO2	chr11_114437354_G_A_b38	rs685426	3.1e-05	-0.15	Cells - EBV-transformed lymphocytes
ENSG00000076043.11	REXO2	chr11_114437585_C_G_b38	rs566296	3.1e-05	-0.15	Cells - EBV-transformed lymphocytes
ENSG00000076043.11	REXO2	chr11_114437962_C_T_b38	rs688101	3.1e-05	-0.15	Cells - EBV-transformed lymphocytes
ENSG00000076043.11	REXO2	chr11_114438598_C_T_b38	rs593558	3.1e-05	-0.15	Cells - EBV-transformed lymphocytes
ENSG00000076043.11	REXO2	chr11_114438908_A_C_b38	rs505021	3.1e-05	-0.15	Cells - EBV-transformed lymphocytes
ENSG00000076043.11	REXO2	chr11_114439747_T_C_b38	rs476200	3.1e-05	-0.15	Cells - EBV-transformed lymphocytes
ENSG00000076043.11	REXO2	chr11_114442709_T_C_b38	rs74578956	3.2e-05	0.75	Brain - Cerebellar Hemisphere
ENSG00000076043.11	REXO2	chr11_114411588_G_A_b38	rs76214812	3.2e-05	0.41	Brain - Cerebellum
ENSG00000076043.11	REXO2	chr11_114445812_T_C_b38	rs79008673	3.2e-05	0.28	Esophagus - Gastroesophageal Junction
ENSG00000076043.11	REXO2	chr11_114411588_G_A_b38	rs76214812	3.3e-05	0.18	Esophagus - Muscularis
ENSG00000076043.11	REXO2	chr11_114301172_T_C_b38	rs2847484	3.3e-05	1.3	Brain - Cerebellum
ENSG00000076043.11	REXO2	chr11_114398295_T_C_b38	rs77946495	3.4e-05	0.18	Esophagus - Muscularis
ENSG00000076043.11	REXO2	chr11_114414337_C_T_b38	rs3863300	3.5e-05	-0.1	Skin - Sun Exposed (Lower leg)
ENSG00000076043.11	REXO2	chr11_114395111_A_T_b38	rs10891657	3.5e-05	-0.1	Skin - Sun Exposed (Lower leg)
ENSG00000076043.11	REXO2	chr11_114352209_C_G_b38	rs3133236	3.5e-05	0.07	Artery - Tibial
ENSG00000076043.11	REXO2	chr11_114443325_C_T_b38	rs11214993	3.6e-05	-0.095	Skin - Sun Exposed (Lower leg)
ENSG00000076043.11	REXO2	chr11_114444250_C_T_b38	rs2271716	3.6e-05	-0.095	Skin - Sun Exposed (Lower leg)
ENSG00000076043.11	REXO2	chr11_113978280_C_A_b38	rs56798091	3.6e-05	-0.33	Testis
ENSG00000076043.11	REXO2	chr11_113978282_G_A_b38	rs58143450	3.6e-05	-0.33	Testis
ENSG00000076043.11	REXO2	chr11_114487480_C_T_b38	rs628006	3.6e-05	-0.15	Cells - EBV-transformed lymphocytes
ENSG00000076043.11	REXO2	chr11_114473451_C_T_b38	rs10891682	3.6e-05	-0.15	Cells - EBV-transformed lymphocytes
ENSG00000076043.11	REXO2	chr11_114350178_C_T_b38	rs10891653	3.7e-05	-0.069	Artery - Tibial
ENSG00000076043.11	REXO2	chr11_114175666_G_A_b38	rs61904661	3.7e-05	0.49	Brain - Cerebellar Hemisphere
ENSG00000076043.11	REXO2	chr11_114469660_G_T_b38	rs1790231	3.8e-05	-0.15	Cells - EBV-transformed lymphocytes
ENSG00000076043.11	REXO2	chr11_114475847_C_T_b38	rs576980	3.8e-05	-0.15	Cells - EBV-transformed lymphocytes
ENSG00000076043.11	REXO2	chr11_114476639_A_G_b38	rs495070	3.8e-05	-0.15	Cells - EBV-transformed lymphocytes
ENSG00000076043.11	REXO2	chr11_114490307_C_A_b38	rs7130127	3.8e-05	-0.15	Cells - EBV-transformed lymphocytes
ENSG00000076043.11	REXO2	chr11_114493184_G_T_b38	rs603830	3.8e-05	-0.15	Cells - EBV-transformed lymphocytes
ENSG00000076043.11	REXO2	chr11_114427149_A_G_b38	rs6589429	3.8e-05	-0.094	Skin - Sun Exposed (Lower leg)
ENSG00000076043.11	REXO2	chr11_114324977_T_C_b38	rs10789997	3.9e-05	0.067	Cells - Cultured fibroblasts
ENSG00000076043.11	REXO2	chr11_114395994_C_A_b38	rs10891658	3.9e-05	-0.1	Skin - Sun Exposed (Lower leg)
ENSG00000076043.11	REXO2	chr11_114509583_G_A_b38	rs685278	4e-05	-0.15	Cells - EBV-transformed lymphocytes
ENSG00000076043.11	REXO2	chr11_114428787_T_A_b38	rs139978729	4.2e-05	0.22	Esophagus - Muscularis
ENSG00000076043.11	REXO2	chr11_114427512_A_G_b38	rs4121638	4.2e-05	-0.094	Skin - Sun Exposed (Lower leg)
ENSG00000076043.11	REXO2	chr11_114452760_A_C_b38	rs112459550	4.3e-05	-1.1	Brain - Hypothalamus
ENSG00000076043.11	REXO2	chr11_114448849_A_G_b38	rs11214995	4.3e-05	0.21	Colon - Sigmoid
ENSG00000076043.11	REXO2	chr11_114448885_T_C_b38	rs78095522	4.3e-05	0.21	Colon - Sigmoid
ENSG00000076043.11	REXO2	chr11_114568940_C_G_b38	rs10790025	4.4e-05	0.11	Muscle - Skeletal
ENSG00000076043.11	REXO2	chr11_114432164_GC_G_b38	rs142563199	4.6e-05	-0.2	Heart - Atrial Appendage
ENSG00000076043.11	REXO2	chr11_114526777_T_C_b38	rs7122337	4.8e-05	0.11	Muscle - Skeletal
ENSG00000076043.11	REXO2	chr11_114551916_G_A_b38	rs1350070	4.8e-05	0.11	Muscle - Skeletal
ENSG00000076043.11	REXO2	chr11_114552082_G_C_b38	rs1350069	4.8e-05	0.11	Muscle - Skeletal
ENSG00000076043.11	REXO2	chr11_114552119_G_A_b38	rs61904879	4.8e-05	0.11	Muscle - Skeletal
ENSG00000076043.11	REXO2	chr11_114552245_G_A_b38	rs73016119	4.8e-05	0.11	Muscle - Skeletal
ENSG00000076043.11	REXO2	chr11_114552306_G_C_b38	rs61904880	4.8e-05	0.11	Muscle - Skeletal
ENSG00000076043.11	REXO2	chr11_114570082_G_A_b38	rs12794122	4.8e-05	0.11	Muscle - Skeletal
ENSG00000076043.11	REXO2	chr11_114451640_A_G_b38	rs491469	4.9e-05	-0.18	Brain - Cerebellar Hemisphere
ENSG00000076043.11	REXO2	chr11_114352855_C_T_b38	rs2852450	5e-05	0.068	Artery - Tibial
ENSG00000076043.11	REXO2	chr11_114485297_C_T_b38	rs143812759	5.1e-05	0.24	Muscle - Skeletal
ENSG00000076043.11	REXO2	chr11_114493168_G_A_b38	rs113063318	5.1e-05	0.24	Muscle - Skeletal
ENSG00000076043.11	REXO2	chr11_114369476_C_T_b38	rs10891654	5.2e-05	-0.089	Artery - Aorta
ENSG00000076043.11	REXO2	chr11_114561234_A_G_b38	rs678170	5.2e-05	0.076	Colon - Transverse
ENSG00000076043.11	REXO2	chr11_114164561_G_A_b38	rs57672494	5.4e-05	-0.35	Colon - Sigmoid
ENSG00000076043.11	REXO2	chr11_114434251_T_C_b38	rs521863	5.4e-05	-0.14	Cells - EBV-transformed lymphocytes
ENSG00000076043.11	REXO2	chr11_114436944_A_G_b38	rs565270	5.4e-05	-0.14	Cells - EBV-transformed lymphocytes
ENSG00000076043.11	REXO2	chr11_113922423_T_G_b38	rs111685025	5.4e-05	0.25	Cells - Cultured fibroblasts
ENSG00000076043.11	REXO2	chr11_113942464_A_G_b38	rs113243313	5.4e-05	0.25	Cells - Cultured fibroblasts
ENSG00000076043.11	REXO2	chr11_114411588_G_A_b38	rs76214812	5.5e-05	0.19	Heart - Atrial Appendage
ENSG00000076043.11	REXO2	chr11_114456232_C_G_b38	rs619689	5.6e-05	-0.14	Cells - EBV-transformed lymphocytes
ENSG00000076043.11	REXO2	chr11_114472301_T_C_b38	rs594077	5.7e-05	-0.17	Muscle - Skeletal
ENSG00000076043.11	REXO2	chr11_114481084_T_C_b38	rs531270	5.7e-05	-0.17	Muscle - Skeletal
ENSG00000076043.11	REXO2	chr11_114522930_C_T_b38	rs10891692	5.7e-05	-0.14	Cells - EBV-transformed lymphocytes	Coding (Missense) used for allelic expression analysis
ENSG00000076043.11	REXO2	chr11_114532952_G_A_b38	rs11215037	5.7e-05	-0.14	Cells - EBV-transformed lymphocytes
ENSG00000076043.11	REXO2	chr11_114517234_G_A_b38	rs7117324	5.7e-05	-0.14	Cells - EBV-transformed lymphocytes
ENSG00000076043.11	REXO2	chr11_114437387_T_C_b38	rs564513	5.9e-05	-0.14	Cells - EBV-transformed lymphocytes
ENSG00000076043.11	REXO2	chr11_114438680_C_T_b38	rs7105880	5.9e-05	0.21	Heart - Atrial Appendage
ENSG00000076043.11	REXO2	chr11_114441003_A_C_b38	rs76997778	5.9e-05	0.21	Heart - Atrial Appendage
ENSG00000076043.11	REXO2	chr11_114429190_T_C_b38	rs7102389	6e-05	-0.16	Heart - Atrial Appendage
ENSG00000076043.11	REXO2	chr11_114435778_A_G_b38	rs11214988	6e-05	-0.16	Heart - Atrial Appendage
ENSG00000076043.11	REXO2	chr11_114438523_A_G_b38	rs11214990	6e-05	-0.16	Heart - Atrial Appendage
ENSG00000076043.11	REXO2	chr11_115323958_C_T_b38	rs77035758	6.1e-05	0.16	Artery - Tibial
ENSG00000076043.11	REXO2	chr11_114479118_C_T_b38	rs581015	6.1e-05	-0.14	Cells - EBV-transformed lymphocytes
ENSG00000076043.11	REXO2	chr11_114486155_T_G_b38	rs644322	6.1e-05	-0.14	Cells - EBV-transformed lymphocytes
ENSG00000076043.11	REXO2	chr11_114491094_A_G_b38	rs7103587	6.1e-05	-0.14	Cells - EBV-transformed lymphocytes
ENSG00000076043.11	REXO2	chr11_114496010_T_C_b38	rs667633	6.1e-05	-0.14	Cells - EBV-transformed lymphocytes
ENSG00000076043.11	REXO2	chr11_114506585_C_A_b38	rs556486	6.1e-05	-0.14	Cells - EBV-transformed lymphocytes
ENSG00000076043.11	REXO2	chr11_114389507_A_G_b38	rs1893260	6.3e-05	-0.15	Cells - EBV-transformed lymphocytes
ENSG00000076043.11	REXO2	chr11_114426453_C_G_b38	rs76250731	6.3e-05	0.2	Heart - Atrial Appendage
ENSG00000076043.11	REXO2	chr11_115161163_A_G_b38	rs11607626	6.3e-05	-0.09	Thyroid
ENSG00000076043.11	REXO2	chr11_114446900_G_A_b38	rs11824249	6.5e-05	0.21	Heart - Atrial Appendage
ENSG00000076043.11	REXO2	chr11_114001318_T_G_b38	rs11214805	6.5e-05	-0.34	Testis
ENSG00000076043.11	REXO2	chr11_114363063_A_G_b38	rs7927378	6.6e-05	-0.085	Artery - Aorta
ENSG00000076043.11	REXO2	chr11_114469173_G_A_b38	rs3133191	6.7e-05	-0.17	Muscle - Skeletal
ENSG00000076043.11	REXO2	chr11_114423238_G_A_b38	rs113417213	6.7e-05	0.18	Esophagus - Muscularis
ENSG00000076043.11	REXO2	chr11_114337990_G_A_b38	rs11214954	6.8e-05	0.062	Cells - Cultured fibroblasts
ENSG00000076043.11	REXO2	chr11_114504467_C_T_b38	rs11215025	6.9e-05	-0.13	Muscle - Skeletal
ENSG00000076043.11	REXO2	chr11_114553856_A_G_b38	rs10431075	6.9e-05	-0.14	Cells - EBV-transformed lymphocytes
ENSG00000076043.11	REXO2	chr11_114738386_T_C_b38	rs12421720	7e-05	-0.15	Cells - EBV-transformed lymphocytes
ENSG00000076043.11	REXO2	chr11_114679508_G_A_b38	rs11215146	7e-05	0.13	Artery - Tibial
ENSG00000076043.11	REXO2	chr11_114683490_G_A_b38	rs10891730	7e-05	0.13	Artery - Tibial
ENSG00000076043.11	REXO2	chr11_114358483_T_C_b38	rs1815964	7.1e-05	-0.069	Artery - Tibial
ENSG00000076043.11	REXO2	chr11_114362011_A_C_b38	rs7951645	7.1e-05	-0.069	Artery - Tibial
ENSG00000076043.11	REXO2	chr11_114363017_T_C_b38	rs7942429	7.1e-05	-0.069	Artery - Tibial
ENSG00000076043.11	REXO2	chr11_114364582_A_G_b38	rs1941395	7.1e-05	-0.069	Artery - Tibial
ENSG00000076043.11	REXO2	chr11_114361493_G_T_b38	rs11214968	7.1e-05	-0.069	Artery - Tibial
ENSG00000076043.11	REXO2	chr11_114571221_G_A_b38	rs10891705	7.1e-05	-0.14	Cells - EBV-transformed lymphocytes
ENSG00000076043.11	REXO2	chr11_114575382_G_A_b38	rs11215064	7.1e-05	-0.14	Cells - EBV-transformed lymphocytes
ENSG00000076043.11	REXO2	chr11_114428171_T_G_b38	rs11214986	7.2e-05	-0.16	Heart - Atrial Appendage
ENSG00000076043.11	REXO2	chr11_114432605_G_A_b38	rs12361885	7.2e-05	-0.16	Heart - Atrial Appendage
ENSG00000076043.11	REXO2	chr11_114438538_C_T_b38	rs11214991	7.2e-05	-0.16	Heart - Atrial Appendage
ENSG00000076043.11	REXO2	chr11_114429630_C_T_b38	rs12573949	7.3e-05	0.2	Colon - Sigmoid
ENSG00000076043.11	REXO2	chr11_114452905_A_G_b38	rs545355	7.5e-05	-0.14	Cells - EBV-transformed lymphocytes
ENSG00000076043.11	REXO2	chr11_114393771_T_C_b38	rs76715193	7.5e-05	0.19	Colon - Sigmoid
ENSG00000076043.11	REXO2	chr11_114411588_G_A_b38	rs76214812	7.5e-05	0.19	Colon - Sigmoid
ENSG00000076043.11	REXO2	chr11_114151919_C_G_b38	rs12293552	7.5e-05	-0.42	Artery - Aorta
ENSG00000076043.11	REXO2	chr11_114369476_C_T_b38	rs10891654	7.6e-05	-0.068	Artery - Tibial
ENSG00000076043.11	REXO2	chr11_114393771_T_C_b38	rs76715193	7.8e-05	0.39	Brain - Cerebellum
ENSG00000076043.11	REXO2	chr11_114456112_A_G_b38	rs527717	7.9e-05	-0.14	Cells - EBV-transformed lymphocytes
ENSG00000076043.11	REXO2	chr11_114457563_A_G_b38	rs112750	7.9e-05	-0.14	Cells - EBV-transformed lymphocytes
ENSG00000076043.11	REXO2	chr11_114463201_A_G_b38	rs479707	7.9e-05	-0.14	Cells - EBV-transformed lymphocytes
ENSG00000076043.11	REXO2	chr11_114418820_G_C_b38	rs58004694	8.1e-05	0.2	Heart - Atrial Appendage
ENSG00000076043.11	REXO2	chr11_114298316_A_G_b38	rs1941404	8.4e-05	-0.062	Cells - Cultured fibroblasts
ENSG00000076043.11	REXO2	chr11_114411588_G_A_b38	rs76214812	8.4e-05	0.32	Brain - Cerebellar Hemisphere
ENSG00000076043.11	REXO2	chr11_114398295_T_C_b38	rs77946495	8.5e-05	0.39	Brain - Cerebellum
ENSG00000076043.11	REXO2	chr11_114485371_G_T_b38	rs28507785	8.6e-05	-0.15	Cells - EBV-transformed lymphocytes
ENSG00000076043.11	REXO2	chr11_114475464_G_A_b38	rs659060	8.6e-05	-0.17	Muscle - Skeletal
ENSG00000076043.11	REXO2	chr11_114418976_A_C_b38	rs76349705	8.6e-05	0.47	Brain - Cerebellum
ENSG00000076043.11	REXO2	chr11_114421527_G_A_b38	rs74357110	8.6e-05	0.47	Brain - Cerebellum
ENSG00000076043.11	REXO2	chr11_114448849_A_G_b38	rs11214995	8.6e-05	0.26	Esophagus - Gastroesophageal Junction
ENSG00000076043.11	REXO2	chr11_114448885_T_C_b38	rs78095522	8.6e-05	0.26	Esophagus - Gastroesophageal Junction
ENSG00000076043.11	REXO2	chr11_113982977_G_A_b38	rs3737457	8.7e-05	-0.31	Testis
ENSG00000076043.11	REXO2	chr11_113975355_C_T_b38	rs33940208	8.8e-05	-0.3	Testis
ENSG00000076043.11	REXO2	chr11_114558061_G_A_b38	rs2045241	8.8e-05	-0.14	Cells - EBV-transformed lymphocytes
ENSG00000076043.11	REXO2	chr11_114017959_C_G_b38	rs10736474	8.9e-05	0.27	Testis
ENSG00000076043.11	REXO2	chr11_114418017_C_T_b38	rs7122448	9.1e-05	0.2	Heart - Atrial Appendage
ENSG00000076043.11	REXO2	chr11_114417831_AC_A_b38	rs11315092	9.1e-05	0.2	Heart - Atrial Appendage
ENSG00000076043.11	REXO2	chr11_114521735_T_A_b38	rs77500902	9.3e-05	0.29	Muscle - Skeletal
ENSG00000076043.11	REXO2	chr11_114367079_C_T_b38	rs6589425	9.7e-05	-0.085	Artery - Aorta
ENSG00000076043.11	REXO2	chr11_114290954_C_G_b38	rs2852427	9.9e-05	-0.066	Cells - Cultured fibroblasts
ENSG00000076043.11	REXO2	chr11_114292721_A_G_b38	rs11214934	9.9e-05	-0.066	Cells - Cultured fibroblasts
ENSG00000076043.11	REXO2	chr11_114293282_A_G_b38	rs2852432	9.9e-05	-0.066	Cells - Cultured fibroblasts
ENSG00000076043.11	REXO2	chr11_114453462_C_T_b38	rs11214996	9.9e-05	-0.088	Skin - Sun Exposed (Lower leg)
ENSG00000076043.11	REXO2	chr11_114453590_G_A_b38	rs11214997	9.9e-05	-0.088	Skin - Sun Exposed (Lower leg)
ENSG00000076043.11	REXO2	chr11_114453722_G_A_b38	rs12226764	9.9e-05	-0.088	Skin - Sun Exposed (Lower leg)
ENSG00000076043.11	REXO2	chr11_114453978_C_CTGGATTACA_b38	rs59668771	9.9e-05	-0.088	Skin - Sun Exposed (Lower leg)
ENSG00000076043.11	REXO2	chr11_114455216_G_T_b38	rs10891663	9.9e-05	-0.088	Skin - Sun Exposed (Lower leg)
ENSG00000076043.11	REXO2	chr11_114456431_T_C_b38	rs34663079	9.9e-05	-0.088	Skin - Sun Exposed (Lower leg)
ENSG00000076043.11	REXO2	chr11_114457710_A_T_b38	rs3863301	9.9e-05	-0.088	Skin - Sun Exposed (Lower leg)
ENSG00000076043.11	REXO2	chr11_114458472_G_A_b38	rs17117032	9.9e-05	-0.088	Skin - Sun Exposed (Lower leg)
ENSG00000076043.11	REXO2	chr11_114459146_AAAT_A_b38	rs60182961	9.9e-05	-0.088	Skin - Sun Exposed (Lower leg)
ENSG00000076043.11	REXO2	chr11_114459503_T_C_b38	rs12277244	9.9e-05	-0.088	Skin - Sun Exposed (Lower leg)
ENSG00000076043.11	REXO2	chr11_114460498_A_G_b38	rs10891668	9.9e-05	-0.088	Skin - Sun Exposed (Lower leg)
ENSG00000076043.11	REXO2	chr11_114453112_C_T_b38	rs141466414	9.9e-05	0.2	Esophagus - Muscularis
ENSG00000076043.11	REXO2	chr11_114355423_C_T_b38	rs2604283	9.9e-05	0.084	Artery - Aorta
ENSG00000076043.11	REXO2	chr11_114459296_A_G_b38	rs7116731	0.0001	-0.09	Heart - Atrial Appendage
ENSG00000076043.11	REXO2	chr11_114465706_A_G_b38	rs3891642	0.0001	-0.09	Heart - Atrial Appendage
ENSG00000076043.11	REXO2	chr11_114418017_C_T_b38	rs7122448	0.0001	0.33	Brain - Cerebellar Hemisphere
ENSG00000076043.11	REXO2	chr11_113981477_G_A_b38	rs2276303	0.0001	-0.31	Testis
ENSG00000076043.11	REXO2	chr11_113982734_A_T_b38	rs73556695	0.0001	-0.31	Testis
ENSG00000076043.11	REXO2	chr11_115139134_C_T_b38	rs2507907	0.0001	0.089	Thyroid
ENSG00000076043.11	REXO2	chr11_114570526_C_T_b38	rs511590	0.0001	-0.14	Cells - EBV-transformed lymphocytes
ENSG00000076043.11	REXO2	chr11_114570401_T_C_b38	rs513152	0.0001	-0.14	Cells - EBV-transformed lymphocytes
ENSG00000076043.11	REXO2	chr11_114446900_G_A_b38	rs11824249	0.0001	0.19	Colon - Sigmoid
ENSG00000076043.11	REXO2	chr11_114368343_A_G_b38	rs10502182	0.0001	-0.069	Artery - Tibial
ENSG00000076043.11	REXO2	chr11_114346932_A_G_b38	rs58900966	0.00011	-0.066	Artery - Tibial
ENSG00000076043.11	REXO2	chr11_114347165_C_T_b38	rs2886495	0.00011	-0.066	Artery - Tibial
ENSG00000076043.11	REXO2	chr11_114347259_T_A_b38	rs2365880	0.00011	-0.066	Artery - Tibial
ENSG00000076043.11	REXO2	chr11_114393771_T_C_b38	rs76715193	0.00011	0.19	Heart - Atrial Appendage
ENSG00000076043.11	REXO2	chr11_114464113_C_CG_b38	rs147484439	0.00011	-0.15	Cells - EBV-transformed lymphocytes
ENSG00000076043.11	REXO2	chr11_114479065_G_A_b38	rs12797627	0.00011	-0.087	Skin - Sun Exposed (Lower leg)
ENSG00000076043.11	REXO2	chr11_114461542_AT_A_b38	rs57632797	0.00011	-0.087	Skin - Sun Exposed (Lower leg)
ENSG00000076043.11	REXO2	chr11_114461767_C_T_b38	rs10891671	0.00011	-0.087	Skin - Sun Exposed (Lower leg)
ENSG00000076043.11	REXO2	chr11_114462366_C_T_b38	rs10750051	0.00011	-0.087	Skin - Sun Exposed (Lower leg)
ENSG00000076043.11	REXO2	chr11_114462712_A_G_b38	rs10891672	0.00011	-0.087	Skin - Sun Exposed (Lower leg)
ENSG00000076043.11	REXO2	chr11_114463137_ATATC_A_b38	rs66630598	0.00011	-0.087	Skin - Sun Exposed (Lower leg)
ENSG00000076043.11	REXO2	chr11_114463438_T_G_b38	rs10891673	0.00011	-0.087	Skin - Sun Exposed (Lower leg)
ENSG00000076043.11	REXO2	chr11_114463516_T_G_b38	rs10891674	0.00011	-0.087	Skin - Sun Exposed (Lower leg)
ENSG00000076043.11	REXO2	chr11_114464367_A_G_b38	rs10790012	0.00011	-0.087	Skin - Sun Exposed (Lower leg)
ENSG00000076043.11	REXO2	chr11_114464380_T_C_b38	rs10790013	0.00011	-0.087	Skin - Sun Exposed (Lower leg)
ENSG00000076043.11	REXO2	chr11_114465468_C_T_b38	rs4569036	0.00011	-0.087	Skin - Sun Exposed (Lower leg)
ENSG00000076043.11	REXO2	chr11_114466292_G_C_b38	rs4489779	0.00011	-0.087	Skin - Sun Exposed (Lower leg)
ENSG00000076043.11	REXO2	chr11_114466314_A_T_b38	rs4603338	0.00011	-0.087	Skin - Sun Exposed (Lower leg)
ENSG00000076043.11	REXO2	chr11_114337388_G_A_b38	rs3100691	0.00011	0.084	Artery - Aorta
ENSG00000076043.11	REXO2	chr11_114897451_G_A_b38	rs111716546	0.00011	0.21	Heart - Atrial Appendage
ENSG00000076043.11	REXO2	chr11_114445812_T_C_b38	rs79008673	0.00011	0.2	Heart - Atrial Appendage
ENSG00000076043.11	REXO2	chr11_114421527_G_A_b38	rs74357110	0.00011	0.2	Esophagus - Muscularis
ENSG00000076043.11	REXO2	chr11_114418976_A_C_b38	rs76349705	0.00011	0.2	Esophagus - Muscularis
ENSG00000076043.11	REXO2	chr11_114461758_T_G_b38	rs10891670	0.00011	-0.087	Skin - Sun Exposed (Lower leg)
ENSG00000076043.11	REXO2	chr11_115279403_G_A_b38	rs76688383	0.00011	0.45	Muscle - Skeletal
ENSG00000076043.11	REXO2	chr11_114378006_T_C_b38	rs2886496	0.00012	-0.069	Artery - Tibial
ENSG00000076043.11	REXO2	chr11_114377508_G_T_b38	rs11214973	0.00012	-0.068	Artery - Tibial
ENSG00000076043.11	REXO2	chr11_114466466_C_T_b38	rs11215000	0.00012	-0.087	Skin - Sun Exposed (Lower leg)
ENSG00000076043.11	REXO2	chr11_114466808_CCTTTT_C_b38	rs60421065	0.00012	-0.087	Skin - Sun Exposed (Lower leg)
ENSG00000076043.11	REXO2	chr11_114471909_G_A_b38	rs10750052	0.00012	-0.089	Heart - Atrial Appendage
ENSG00000076043.11	REXO2	chr11_113678024_G_A_b38	rs112928517	0.00012	0.24	Cells - Cultured fibroblasts
ENSG00000076043.11	REXO2	chr11_113752720_G_A_b38	rs112286934	0.00012	0.24	Cells - Cultured fibroblasts
ENSG00000076043.11	REXO2	chr11_113845647_T_C_b38	rs112025645	0.00012	0.24	Cells - Cultured fibroblasts
ENSG00000076043.11	REXO2	chr11_114398295_T_C_b38	rs77946495	0.00012	0.18	Heart - Atrial Appendage
ENSG00000076043.11	REXO2	chr11_114385461_T_TTTTGA_b38	rs71465283	0.00012	-0.068	Artery - Tibial
ENSG00000076043.11	REXO2	chr11_113995613_TCTC_T_b38	rs145416256	0.00012	-0.33	Testis
ENSG00000076043.11	REXO2	chr11_114343515_T_C_b38	rs2847489	0.00012	0.065	Artery - Tibial
ENSG00000076043.11	REXO2	chr11_114343487_A_C_b38	rs2852437	0.00012	0.065	Artery - Tibial
ENSG00000076043.11	REXO2	chr11_114344734_C_T_b38	rs2604287	0.00012	0.065	Artery - Tibial
ENSG00000076043.11	REXO2	chr11_115345931_AAAGAT_A_b38	rs143608559	0.00013	0.11	Heart - Atrial Appendage
ENSG00000076043.11	REXO2	chr11_114370914_G_T_b38	rs4121639	0.00013	-0.086	Artery - Aorta
ENSG00000076043.11	REXO2	chr11_114467390_G_C_b38	rs34394976	0.00013	-0.086	Skin - Sun Exposed (Lower leg)
ENSG00000076043.11	REXO2	chr11_114467573_G_A_b38	rs17117053	0.00013	-0.086	Skin - Sun Exposed (Lower leg)
ENSG00000076043.11	REXO2	chr11_114468521_G_A_b38	rs10891675	0.00013	-0.086	Skin - Sun Exposed (Lower leg)
ENSG00000076043.11	REXO2	chr11_114470557_G_C_b38	rs11215003	0.00013	-0.086	Skin - Sun Exposed (Lower leg)
ENSG00000076043.11	REXO2	chr11_114473991_G_T_b38	rs10891683	0.00013	-0.086	Skin - Sun Exposed (Lower leg)
ENSG00000076043.11	REXO2	chr11_114475991_A_G_b38	rs11215006	0.00013	-0.086	Skin - Sun Exposed (Lower leg)
ENSG00000076043.11	REXO2	chr11_114476782_G_A_b38	rs10891684	0.00013	-0.086	Skin - Sun Exposed (Lower leg)
ENSG00000076043.11	REXO2	chr11_114467793_G_A_b38	rs11215002	0.00013	-0.086	Skin - Sun Exposed (Lower leg)
ENSG00000076043.11	REXO2	chr11_114470209_C_G_b38	rs10891677	0.00013	-0.086	Skin - Sun Exposed (Lower leg)
ENSG00000076043.11	REXO2	chr11_114473397_C_T_b38	rs10891681	0.00013	-0.086	Skin - Sun Exposed (Lower leg)
ENSG00000076043.11	REXO2	chr11_114474298_A_T_b38	rs11215004	0.00013	-0.086	Skin - Sun Exposed (Lower leg)
ENSG00000076043.11	REXO2	chr11_114475160_C_CCAACATTTT_b38	rs71063572	0.00013	-0.086	Skin - Sun Exposed (Lower leg)
ENSG00000076043.11	REXO2	chr11_114476834_T_G_b38	rs10891685	0.00013	-0.086	Skin - Sun Exposed (Lower leg)
ENSG00000076043.11	REXO2	chr11_114465600_A_G_b38	rs4936297	0.00013	-0.13	Muscle - Skeletal
ENSG00000076043.11	REXO2	chr11_114370914_G_T_b38	rs4121639	0.00014	-0.067	Artery - Tibial
ENSG00000076043.11	REXO2	chr11_114385461_T_TTTTGA_b38	rs71465283	0.00014	-0.086	Artery - Aorta
ENSG00000076043.11	REXO2	chr11_114672762_C_T_b38	rs1589109	0.00014	-0.13	Testis
ENSG00000076043.11	REXO2	chr11_114469406_C_G_b38	rs12790016	0.00014	-0.087	Skin - Sun Exposed (Lower leg)
ENSG00000076043.11	REXO2	chr11_114471844_C_T_b38	rs10891680	0.00014	-0.087	Skin - Sun Exposed (Lower leg)
ENSG00000076043.11	REXO2	chr11_114462735_A_G_b38	rs11214998	0.00014	-0.086	Skin - Sun Exposed (Lower leg)
ENSG00000076043.11	REXO2	chr11_114469236_C_T_b38	rs12789644	0.00014	0.1	Muscle - Skeletal
ENSG00000076043.11	REXO2	chr11_114448849_A_G_b38	rs11214995	0.00014	0.17	Esophagus - Muscularis
ENSG00000076043.11	REXO2	chr11_114448885_T_C_b38	rs78095522	0.00014	0.17	Esophagus - Muscularis
ENSG00000076043.11	REXO2	chr11_114458127_T_C_b38	rs7949570	0.00014	-0.098	Testis
ENSG00000076043.11	REXO2	chr11_114491917_C_T_b38	rs11215016	0.00015	-0.16	Muscle - Skeletal
ENSG00000076043.11	REXO2	chr11_114489804_C_G_b38	rs11501085	0.00016	-0.085	Skin - Sun Exposed (Lower leg)
ENSG00000076043.11	REXO2	chr11_114469303_C_T_b38	rs12789828	0.00017	-0.085	Skin - Sun Exposed (Lower leg)
ENSG00000076043.11	REXO2	chr11_114464217_C_T_b38	rs149362380	0.00017	-0.13	Muscle - Skeletal
ENSG00000076043.11	REXO2	chr11_113637361_TCAC_T_b38	rs202218063	0.00017	0.26	Cells - Cultured fibroblasts
ENSG00000076043.11	REXO2	chr11_114489914_C_A_b38	rs11501086	0.00017	-0.084	Skin - Sun Exposed (Lower leg)
ENSG00000076043.11	REXO2	chr11_114491346_G_A_b38	rs7927168	0.00017	-0.084	Skin - Sun Exposed (Lower leg)
ENSG00000076043.11	REXO2	chr11_114341757_G_A_b38	rs2847486	0.00018	0.064	Artery - Tibial
ENSG00000076043.11	REXO2	chr11_114490192_C_T_b38	rs61904866	0.00018	-0.085	Skin - Sun Exposed (Lower leg)
ENSG00000076043.11	REXO2	chr11_114486483_T_C_b38	rs7950419	0.00019	-0.084	Skin - Sun Exposed (Lower leg)
ENSG00000076043.11	REXO2	chr11_114486926_A_G_b38	rs11215015	0.00019	-0.084	Skin - Sun Exposed (Lower leg)
ENSG00000076043.11	REXO2	chr11_114493956_A_AT_b38	rs200020568	0.00019	-0.29	Muscle - Skeletal
ENSG00000076043.11	REXO2	chr11_114277005_C_A_b38	rs11214924	0.0002	0.075	Cells - Cultured fibroblasts
ENSG00000076043.11	REXO2	chr11_114457331_T_C_b38	rs10891667	0.0002	-0.13	Muscle - Skeletal
ENSG00000076043.11	REXO2	chr11_114415947_T_C_b38	rs2365626	0.0002	-0.088	Thyroid
ENSG00000076043.11	REXO2	chr11_114491066_A_G_b38	rs71466738	0.00021	-0.082	Skin - Sun Exposed (Lower leg)
ENSG00000076043.11	REXO2	chr11_114471311_GT_G_b38	rs79141537	0.00021	-0.18	Muscle - Skeletal
ENSG00000076043.11	REXO2	chr11_114473188_A_G_b38	rs10502189	0.00021	-0.18	Muscle - Skeletal
ENSG00000076043.11	REXO2	chr11_114462605_GAAAAGAT_G_b38	rs142764292	0.00022	-0.13	Muscle - Skeletal
ENSG00000076043.11	REXO2	chr11_114492931_A_G_b38	rs11215018	0.00022	-0.081	Skin - Sun Exposed (Lower leg)
ENSG00000076043.11	REXO2	chr11_114485371_G_T_b38	rs28507785	0.00023	-0.082	Skin - Sun Exposed (Lower leg)
ENSG00000076053.12	RBM7	chr11_114367079_C_T_b38	rs6589425	8.5e-28	-0.25	Cells - Cultured fibroblasts
ENSG00000076053.12	RBM7	chr11_114411212_A_G_b38	rs4938098	9.3e-28	0.36	Testis
ENSG00000076053.12	RBM7	chr11_114412547_A_C_b38	rs12791529	9.3e-28	0.36	Testis
ENSG00000076053.12	RBM7	chr11_114412906_C_A_b38	rs10790008	9.3e-28	0.36	Testis
ENSG00000076053.12	RBM7	chr11_114413174_T_C_b38	rs10790009	9.3e-28	0.36	Testis
ENSG00000076053.12	RBM7	chr11_114413334_A_G_b38	rs4483624	9.3e-28	0.36	Testis
ENSG00000076053.12	RBM7	chr11_114413335_T_A_b38	rs4539362	9.3e-28	0.36	Testis
ENSG00000076053.12	RBM7	chr11_114413923_C_A_b38	rs3897612	9.3e-28	0.36	Testis
ENSG00000076053.12	RBM7	chr11_114413924_A_G_b38	rs3897611	9.3e-28	0.36	Testis
ENSG00000076053.12	RBM7	chr11_114415329_T_C_b38	rs2365627	9.3e-28	0.36	Testis
ENSG00000076053.12	RBM7	chr11_114416494_G_A_b38	rs3851572	9.3e-28	0.36	Testis
ENSG00000076053.12	RBM7	chr11_114416935_C_T_b38	rs12282520	9.3e-28	0.36	Testis
ENSG00000076053.12	RBM7	chr11_114417490_G_A_b38	rs12282926	9.3e-28	0.36	Testis
ENSG00000076053.12	RBM7	chr11_114417715_T_C_b38	rs10891659	9.3e-28	0.36	Testis
ENSG00000076053.12	RBM7	chr11_114365838_C_T_b38	rs17546815	1e-27	-0.25	Cells - Cultured fibroblasts
ENSG00000076053.12	RBM7	chr11_114396308_T_C_b38	rs10790006	1.8e-27	0.35	Testis
ENSG00000076053.12	RBM7	chr11_114398424_G_GTTTAT_b38	rs61412725	1.8e-27	0.35	Testis
ENSG00000076053.12	RBM7	chr11_114398623_G_A_b38	rs766783	1.8e-27	0.35	Testis
ENSG00000076053.12	RBM7	chr11_114399882_C_A_b38	rs3741302	1.8e-27	0.35	Testis
ENSG00000076053.12	RBM7	chr11_114404819_G_C_b38	rs3863297	1.8e-27	0.35	Testis
ENSG00000076053.12	RBM7	chr11_114405034_T_C_b38	rs3863298	1.8e-27	0.35	Testis
ENSG00000076053.12	RBM7	chr11_114406999_A_C_b38	rs9787875	1.8e-27	0.35	Testis
ENSG00000076053.12	RBM7	chr11_114394563_G_A_b38	rs12789793	2.2e-27	0.35	Testis
ENSG00000076053.12	RBM7	chr11_114393138_A_G_b38	rs3887314	2.2e-27	0.35	Testis
ENSG00000076053.12	RBM7	chr11_114408169_G_A_b38	rs10790007	2.4e-27	0.35	Testis
ENSG00000076053.12	RBM7	chr11_114420331_A_G_b38	rs4938101	3.1e-27	0.35	Testis
ENSG00000076053.12	RBM7	chr11_114420537_A_G_b38	rs4938102	3.1e-27	0.35	Testis
ENSG00000076053.12	RBM7	chr11_114420588_T_C_b38	rs4938103	3.1e-27	0.35	Testis
ENSG00000076053.12	RBM7	chr11_114421629_C_T_b38	rs7108748	3.1e-27	0.35	Testis
ENSG00000076053.12	RBM7	chr11_114422190_A_G_b38	rs2886427	3.1e-27	0.35	Testis
ENSG00000076053.12	RBM7	chr11_114423427_A_G_b38	rs4597098	3.1e-27	0.35	Testis
ENSG00000076053.12	RBM7	chr11_114424942_TG_T_b38	rs35498147	3.1e-27	0.35	Testis
ENSG00000076053.12	RBM7	chr11_114425541_T_A_b38	rs7108506	3.1e-27	0.35	Testis
ENSG00000076053.12	RBM7	chr11_114423567_TA_T_b38	rs35360064	3.1e-27	0.35	Testis
ENSG00000076053.12	RBM7	chr11_114368343_A_G_b38	rs10502182	3.7e-27	-0.25	Cells - Cultured fibroblasts
ENSG00000076053.12	RBM7	chr11_114398544_C_T_b38	rs3891584	1.9e-26	0.35	Testis
ENSG00000076053.12	RBM7	chr11_114392165_A_G_b38	rs2155805	1.4e-25	0.34	Testis
ENSG00000076053.12	RBM7	chr11_114358483_T_C_b38	rs1815964	1.6e-25	-0.24	Cells - Cultured fibroblasts
ENSG00000076053.12	RBM7	chr11_114361493_G_T_b38	rs11214968	1.6e-25	-0.24	Cells - Cultured fibroblasts
ENSG00000076053.12	RBM7	chr11_114362011_A_C_b38	rs7951645	1.6e-25	-0.24	Cells - Cultured fibroblasts
ENSG00000076053.12	RBM7	chr11_114364582_A_G_b38	rs1941395	1.7e-25	-0.24	Cells - Cultured fibroblasts
ENSG00000076053.12	RBM7	chr11_114363017_T_C_b38	rs7942429	2e-25	-0.24	Cells - Cultured fibroblasts
ENSG00000076053.12	RBM7	chr11_114384022_A_G_b38	rs11214975	2.8e-24	-0.23	Cells - Cultured fibroblasts
ENSG00000076053.12	RBM7	chr11_114382836_G_A_b38	rs11214974	3.5e-24	-0.23	Cells - Cultured fibroblasts
ENSG00000076053.12	RBM7	chr11_114371694_C_T_b38	rs12787089	3.9e-24	-0.23	Cells - Cultured fibroblasts
ENSG00000076053.12	RBM7	chr11_114372427_A_AGACATGTGGAGAAGAG_b38	rs71063567	5.2e-24	-0.23	Cells - Cultured fibroblasts
ENSG00000076053.12	RBM7	chr11_114370914_G_T_b38	rs4121639	7.9e-24	-0.23	Cells - Cultured fibroblasts
ENSG00000076053.12	RBM7	chr11_114378006_T_C_b38	rs2886496	9.3e-24	-0.23	Cells - Cultured fibroblasts
ENSG00000076053.12	RBM7	chr11_114385461_T_TTTTGA_b38	rs71465283	1e-23	-0.23	Cells - Cultured fibroblasts
ENSG00000076053.12	RBM7	chr11_114352855_C_T_b38	rs2852450	7.3e-23	0.22	Cells - Cultured fibroblasts
ENSG00000076053.12	RBM7	chr11_114377508_G_T_b38	rs11214973	1.1e-22	-0.22	Cells - Cultured fibroblasts
ENSG00000076053.12	RBM7	chr11_114369476_C_T_b38	rs10891654	2.1e-22	-0.22	Cells - Cultured fibroblasts
ENSG00000076053.12	RBM7	chr11_114350393_A_T_b38	rs1540091	5.4e-22	0.21	Cells - Cultured fibroblasts
ENSG00000076053.12	RBM7	chr11_114350601_T_C_b38	rs2365881	5.6e-22	-0.22	Cells - Cultured fibroblasts
ENSG00000076053.12	RBM7	chr11_114349717_T_C_b38	rs12295527	1e-21	-0.21	Cells - Cultured fibroblasts
ENSG00000076053.12	RBM7	chr11_114352209_C_G_b38	rs3133236	1.1e-21	0.21	Cells - Cultured fibroblasts
ENSG00000076053.12	RBM7	chr11_114350178_C_T_b38	rs10891653	1.1e-21	-0.21	Cells - Cultured fibroblasts
ENSG00000076053.12	RBM7	chr11_114364566_C_T_b38	rs2852448	4.7e-21	0.22	Cells - Cultured fibroblasts
ENSG00000076053.12	RBM7	chr11_114346932_A_G_b38	rs58900966	5.4e-20	-0.21	Cells - Cultured fibroblasts
ENSG00000076053.12	RBM7	chr11_114347165_C_T_b38	rs2886495	5.4e-20	-0.21	Cells - Cultured fibroblasts
ENSG00000076053.12	RBM7	chr11_114347259_T_A_b38	rs2365880	5.4e-20	-0.21	Cells - Cultured fibroblasts
ENSG00000076053.12	RBM7	chr11_114363203_G_A_b38	rs12787329	2.6e-18	-0.2	Cells - Cultured fibroblasts
ENSG00000076053.12	RBM7	chr11_114363063_A_G_b38	rs7927378	3.1e-18	-0.19	Cells - Cultured fibroblasts
ENSG00000076053.12	RBM7	chr11_114386027_C_T_b38	rs6589426	3.6e-18	-0.19	Cells - Cultured fibroblasts
ENSG00000076053.12	RBM7	chr11_114380581_T_C_b38	rs10790005	4.1e-18	-0.19	Cells - Cultured fibroblasts
ENSG00000076053.12	RBM7	chr11_114375471_G_A_b38	rs2365882	5.1e-18	-0.19	Cells - Cultured fibroblasts
ENSG00000076053.12	RBM7	chr11_114378159_T_G_b38	rs10891655	6e-18	-0.19	Cells - Cultured fibroblasts
ENSG00000076053.12	RBM7	chr11_114355423_C_T_b38	rs2604283	6.2e-18	0.2	Cells - Cultured fibroblasts
ENSG00000076053.12	RBM7	chr11_114407082_T_C_b38	rs678207	1.5e-17	0.28	Testis
ENSG00000076053.12	RBM7	chr11_114337889_A_T_b38	rs2212639	2.3e-17	0.19	Cells - Cultured fibroblasts
ENSG00000076053.12	RBM7	chr11_114338766_C_T_b38	rs2365879	2.3e-17	0.19	Cells - Cultured fibroblasts
ENSG00000076053.12	RBM7	chr11_114338844_G_A_b38	rs2847480	2.3e-17	0.19	Cells - Cultured fibroblasts
ENSG00000076053.12	RBM7	chr11_114338868_C_A_b38	rs2604289	2.3e-17	0.19	Cells - Cultured fibroblasts
ENSG00000076053.12	RBM7	chr11_114339099_C_T_b38	rs2847478	2.3e-17	0.19	Cells - Cultured fibroblasts
ENSG00000076053.12	RBM7	chr11_114327560_T_A_b38	rs2604298	2.4e-17	0.2	Cells - Cultured fibroblasts
ENSG00000076053.12	RBM7	chr11_114343487_A_C_b38	rs2852437	3.3e-17	0.19	Cells - Cultured fibroblasts
ENSG00000076053.12	RBM7	chr11_114343515_T_C_b38	rs2847489	3.3e-17	0.19	Cells - Cultured fibroblasts
ENSG00000076053.12	RBM7	chr11_114344734_C_T_b38	rs2604287	3.3e-17	0.19	Cells - Cultured fibroblasts
ENSG00000076053.12	RBM7	chr11_114330518_A_G_b38	rs2604293	5e-17	0.19	Cells - Cultured fibroblasts
ENSG00000076053.12	RBM7	chr11_114352086_G_A_b38	rs3100690	5e-17	0.19	Cells - Cultured fibroblasts
ENSG00000076053.12	RBM7	chr11_114341757_G_A_b38	rs2847486	5.5e-17	0.19	Cells - Cultured fibroblasts
ENSG00000076053.12	RBM7	chr11_114325352_A_G_b38	rs2847474	7.9e-17	0.19	Cells - Cultured fibroblasts
ENSG00000076053.12	RBM7	chr11_114404351_A_G_b38	rs536179	1.7e-16	0.27	Testis
ENSG00000076053.12	RBM7	chr11_114337300_C_CAG_b38	rs71063562	4.4e-16	0.19	Cells - Cultured fibroblasts
ENSG00000076053.12	RBM7	chr11_114337388_G_A_b38	rs3100691	6.3e-16	0.19	Cells - Cultured fibroblasts
ENSG00000076053.12	RBM7	chr11_114344952_T_A_b38	rs2604286	6.4e-16	0.19	Cells - Cultured fibroblasts
ENSG00000076053.12	RBM7	chr11_114338769_G_A_b38	rs2155804	7.5e-16	0.19	Cells - Cultured fibroblasts
ENSG00000076053.12	RBM7	chr11_114331844_T_C_b38	rs7116406	8e-16	-0.19	Cells - Cultured fibroblasts
ENSG00000076053.12	RBM7	chr11_114324166_C_T_b38	rs11214946	8.9e-16	-0.18	Cells - Cultured fibroblasts
ENSG00000076053.12	RBM7	chr11_114367069_G_A_b38	rs477344	6.3e-14	0.22	Cells - Cultured fibroblasts
ENSG00000076053.12	RBM7	chr11_114367189_TTCTC_T_b38	rs10526738	6.3e-14	0.22	Cells - Cultured fibroblasts
ENSG00000076053.12	RBM7	chr11_114329880_A_G_b38	rs60237448	1.6e-13	0.17	Cells - Cultured fibroblasts
ENSG00000076053.12	RBM7	chr11_114330231_C_T_b38	rs2852429	1.7e-13	0.17	Cells - Cultured fibroblasts
ENSG00000076053.12	RBM7	chr11_114330153_T_TTATTAA_b38	rs57220096	1.9e-13	0.17	Cells - Cultured fibroblasts
ENSG00000076053.12	RBM7	chr11_114368251_TA_T_b38	rs34236222	2.2e-13	0.21	Cells - Cultured fibroblasts
ENSG00000076053.12	RBM7	chr11_114329081_T_C_b38	rs2852444	4.3e-13	0.17	Cells - Cultured fibroblasts
ENSG00000076053.12	RBM7	chr11_114329236_A_C_b38	rs2604300	4.3e-13	0.17	Cells - Cultured fibroblasts
ENSG00000076053.12	RBM7	chr11_114329948_A_G_b38	rs59752276	4.4e-13	0.17	Cells - Cultured fibroblasts
ENSG00000076053.12	RBM7	chr11_114340034_C_T_b38	rs2852435	5.2e-13	0.17	Cells - Cultured fibroblasts
ENSG00000076053.12	RBM7	chr11_114340042_G_A_b38	rs2847485	5.2e-13	0.17	Cells - Cultured fibroblasts
ENSG00000076053.12	RBM7	chr11_114321410_C_G_b38	rs7929497	1.2e-12	-0.16	Cells - Cultured fibroblasts
ENSG00000076053.12	RBM7	chr11_114330275_TAA_T_b38	rs35147511	1.2e-12	0.16	Cells - Cultured fibroblasts
ENSG00000076053.12	RBM7	chr11_114335409_G_A_b38	rs2604292	2.2e-12	0.16	Cells - Cultured fibroblasts
ENSG00000076053.12	RBM7	chr11_114415947_T_C_b38	rs2365626	3.3e-12	0.28	Testis
ENSG00000076053.12	RBM7	chr11_114324470_T_C_b38	rs10789996	3.7e-12	-0.16	Cells - Cultured fibroblasts
ENSG00000076053.12	RBM7	chr11_114323980_A_G_b38	rs7940850	3.9e-12	-0.16	Cells - Cultured fibroblasts
ENSG00000076053.12	RBM7	chr11_114427078_T_C_b38	rs34591355	4e-12	0.28	Testis
ENSG00000076053.12	RBM7	chr11_114328491_A_G_b38	rs2604299	4.9e-12	0.16	Cells - Cultured fibroblasts
ENSG00000076053.12	RBM7	chr11_114328518_T_A_b38	rs2847473	4.9e-12	0.16	Cells - Cultured fibroblasts
ENSG00000076053.12	RBM7	chr11_114324134_G_C_b38	rs11214945	8.7e-12	-0.16	Cells - Cultured fibroblasts
ENSG00000076053.12	RBM7	chr11_114410019_C_G_b38	rs13725	1.9e-11	0.24	Testis
ENSG00000076053.12	RBM7	chr11_114390598_G_GCA_b38	rs146937478	3.4e-11	0.21	Skin - Sun Exposed (Lower leg)
ENSG00000076053.12	RBM7	chr11_114390172_CA_C_b38	rs35775407	5e-11	0.21	Skin - Sun Exposed (Lower leg)
ENSG00000076053.12	RBM7	chr11_114411545_C_T_b38	rs616930	6e-11	0.23	Testis
ENSG00000076053.12	RBM7	chr11_114416894_A_G_b38	rs532414	6e-11	0.23	Testis
ENSG00000076053.12	RBM7	chr11_114418473_A_T_b38	rs497989	6e-11	0.23	Testis
ENSG00000076053.12	RBM7	chr11_114426935_T_C_b38	rs7945450	7.4e-11	0.26	Testis
ENSG00000076053.12	RBM7	chr11_114319303_AT_A_b38		1.2e-10	-0.16	Cells - Cultured fibroblasts
ENSG00000076053.12	RBM7	chr11_114417068_C_T_b38	rs591013	1.8e-10	0.24	Artery - Tibial
ENSG00000076053.12	RBM7	chr11_114419647_T_C_b38	rs633517	1.8e-10	0.24	Artery - Tibial
ENSG00000076053.12	RBM7	chr11_114417068_C_T_b38	rs591013	2.6e-10	0.2	Skin - Sun Exposed (Lower leg)
ENSG00000076053.12	RBM7	chr11_114419647_T_C_b38	rs633517	2.6e-10	0.2	Skin - Sun Exposed (Lower leg)
ENSG00000076053.12	RBM7	chr11_114400485_T_C_b38	rs606671	2.6e-10	0.2	Skin - Sun Exposed (Lower leg)
ENSG00000076053.12	RBM7	chr11_114427213_T_A_b38	rs73554063	2.7e-10	0.29	Testis
ENSG00000076053.12	RBM7	chr11_114416003_T_C_b38	rs510219	4.3e-10	0.24	Artery - Tibial
ENSG00000076053.12	RBM7	chr11_114459296_A_G_b38	rs7116731	6.1e-10	0.21	Testis
ENSG00000076053.12	RBM7	chr11_114465706_A_G_b38	rs3891642	6.1e-10	0.21	Testis
ENSG00000076053.12	RBM7	chr11_114416003_T_C_b38	rs510219	6.4e-10	0.19	Skin - Sun Exposed (Lower leg)
ENSG00000076053.12	RBM7	chr11_114390172_CA_C_b38	rs35775407	9.1e-10	0.24	Artery - Tibial
ENSG00000076053.12	RBM7	chr11_114400485_T_C_b38	rs606671	1e-09	0.24	Artery - Tibial
ENSG00000076053.12	RBM7	chr11_114390598_G_GCA_b38	rs146937478	1.2e-09	0.23	Artery - Tibial
ENSG00000076053.12	RBM7	chr11_114427673_C_G_b38	rs4938104	1.7e-09	0.27	Testis
ENSG00000076053.12	RBM7	chr11_114428478_A_T_b38	rs7112732	1.7e-09	0.27	Testis
ENSG00000076053.12	RBM7	chr11_114430919_T_A_b38	rs11214987	1.7e-09	0.27	Testis
ENSG00000076053.12	RBM7	chr11_114431113_C_T_b38	rs10502186	1.7e-09	0.27	Testis
ENSG00000076053.12	RBM7	chr11_114432674_C_T_b38	rs12361873	1.7e-09	0.27	Testis
ENSG00000076053.12	RBM7	chr11_114428637_T_A_b38	rs7101787	1.9e-09	0.28	Testis
ENSG00000076053.12	RBM7	chr11_114429280_G_A_b38	rs7117153	1.9e-09	0.28	Testis
ENSG00000076053.12	RBM7	chr11_114430015_C_T_b38	rs7942551	1.9e-09	0.28	Testis
ENSG00000076053.12	RBM7	chr11_114430773_A_G_b38	rs10891660	1.9e-09	0.28	Testis
ENSG00000076053.12	RBM7	chr11_114428649_G_T_b38	rs7116396	1.9e-09	0.28	Testis
ENSG00000076053.12	RBM7	chr11_114428952_C_A_b38	rs7116557	1.9e-09	0.28	Testis
ENSG00000076053.12	RBM7	chr11_114467357_A_G_b38	rs11215001	2.3e-09	0.2	Testis
ENSG00000076053.12	RBM7	chr11_114445054_G_GA_b38	rs145909170	2.4e-09	0.27	Testis
ENSG00000076053.12	RBM7	chr11_114445071_A_C_b38	rs28679554	2.4e-09	0.27	Testis
ENSG00000076053.12	RBM7	chr11_114471776_G_A_b38	rs10502188	2.7e-09	0.2	Testis
ENSG00000076053.12	RBM7	chr11_114471909_G_A_b38	rs10750052	2.9e-09	0.2	Testis
ENSG00000076053.12	RBM7	chr11_114470049_A_G_b38	rs10891676	3.5e-09	0.2	Testis
ENSG00000076053.12	RBM7	chr11_114473503_A_T_b38	rs7124064	3.5e-09	0.2	Testis
ENSG00000076053.12	RBM7	chr11_114288721_T_C_b38	rs10400393	3.6e-09	0.15	Cells - Cultured fibroblasts
ENSG00000076053.12	RBM7	chr11_114428591_G_A_b38	rs7113178	3.7e-09	0.27	Testis
ENSG00000076053.12	RBM7	chr11_114293049_T_C_b38	rs2847492	6.1e-09	-0.15	Cells - Cultured fibroblasts
ENSG00000076053.12	RBM7	chr11_114296754_T_C_b38	rs3819100	7.3e-09	0.15	Cells - Cultured fibroblasts
ENSG00000076053.12	RBM7	chr11_114423466_G_A_b38	rs523401	7.6e-09	0.14	Skin - Sun Exposed (Lower leg)
ENSG00000076053.12	RBM7	chr11_114431456_C_CT_b38		8.2e-09	0.18	Skin - Sun Exposed (Lower leg)
ENSG00000076053.12	RBM7	chr11_114392594_G_T_b38	rs2365884	9.1e-09	0.24	Testis
ENSG00000076053.12	RBM7	chr11_114450936_ATAG_A_b38	rs34470035	2e-08	0.18	Skin - Sun Exposed (Lower leg)
ENSG00000076053.12	RBM7	chr11_114337990_G_A_b38	rs11214954	2.4e-08	0.13	Cells - Cultured fibroblasts
ENSG00000076053.12	RBM7	chr11_114431456_C_CT_b38		2.7e-08	0.2	Artery - Tibial
ENSG00000076053.12	RBM7	chr11_114447236_C_A_b38	rs2366159	2.9e-08	0.17	Skin - Sun Exposed (Lower leg)
ENSG00000076053.12	RBM7	chr11_114423466_G_A_b38	rs523401	3.2e-08	-0.28	Testis
ENSG00000076053.12	RBM7	chr11_114436350_T_A_b38	rs12418603	3.7e-08	0.2	Skin - Sun Exposed (Lower leg)
ENSG00000076053.12	RBM7	chr11_114510726_G_A_b38	rs1671819	5e-08	0.19	Testis
ENSG00000076053.12	RBM7	chr11_114431205_T_C_b38	rs17116987	5.6e-08	0.26	Testis
ENSG00000076053.12	RBM7	chr11_114390598_G_GCA_b38	rs146937478	6.7e-08	0.3	Artery - Aorta
ENSG00000076053.12	RBM7	chr11_114400485_T_C_b38	rs606671	6.7e-08	0.3	Artery - Aorta
ENSG00000076053.12	RBM7	chr11_114513808_C_T_b38	rs555242	7e-08	0.19	Testis
ENSG00000076053.12	RBM7	chr11_114410053_A_G_b38	rs9326243	8.1e-08	0.23	Testis
ENSG00000076053.12	RBM7	chr11_114411436_G_A_b38	rs11214982	8.1e-08	0.23	Testis
ENSG00000076053.12	RBM7	chr11_114414337_C_T_b38	rs3863300	8.1e-08	0.23	Testis
ENSG00000076053.12	RBM7	chr11_114405117_C_G_b38	rs3863299	9.3e-08	0.23	Testis
ENSG00000076053.12	RBM7	chr11_114416003_T_C_b38	rs510219	9.7e-08	0.19	Esophagus - Muscularis
ENSG00000076053.12	RBM7	chr11_114395111_A_T_b38	rs10891657	1e-07	0.23	Testis
ENSG00000076053.12	RBM7	chr11_114395994_C_A_b38	rs10891658	1e-07	0.23	Testis
ENSG00000076053.12	RBM7	chr11_114447236_C_A_b38	rs2366159	1.1e-07	0.2	Artery - Tibial
ENSG00000076053.12	RBM7	chr11_114418466_C_G_b38	rs10790010	1.2e-07	0.23	Testis
ENSG00000076053.12	RBM7	chr11_114390172_CA_C_b38	rs35775407	1.3e-07	0.3	Artery - Aorta
ENSG00000076053.12	RBM7	chr11_114535453_C_G_b38	rs680595	1.4e-07	0.18	Testis
ENSG00000076053.12	RBM7	chr11_114535545_A_G_b38	rs507976	1.4e-07	0.18	Testis
ENSG00000076053.12	RBM7	chr11_114537576_A_G_b38	rs10790020	1.4e-07	0.18	Testis
ENSG00000076053.12	RBM7	chr11_114539940_T_G_b38	rs578014	1.4e-07	0.18	Testis
ENSG00000076053.12	RBM7	chr11_114544272_T_C_b38	rs683078	1.4e-07	0.18	Testis
ENSG00000076053.12	RBM7	chr11_114546706_G_A_b38	rs545452	1.4e-07	0.18	Testis
ENSG00000076053.12	RBM7	chr11_114547828_A_G_b38	rs648603	1.4e-07	0.18	Testis
ENSG00000076053.12	RBM7	chr11_114552007_G_C_b38	rs600944	1.4e-07	0.18	Testis
ENSG00000076053.12	RBM7	chr11_114552303_A_G_b38	rs602287	1.4e-07	0.18	Testis
ENSG00000076053.12	RBM7	chr11_114552598_A_G_b38	rs531824	1.4e-07	0.18	Testis
ENSG00000076053.12	RBM7	chr11_114552907_T_G_b38	rs507995	1.4e-07	0.18	Testis
ENSG00000076053.12	RBM7	chr11_114526777_T_C_b38	rs7122337	1.4e-07	0.2	Testis
ENSG00000076053.12	RBM7	chr11_114551916_G_A_b38	rs1350070	1.4e-07	0.2	Testis
ENSG00000076053.12	RBM7	chr11_114552082_G_C_b38	rs1350069	1.4e-07	0.2	Testis
ENSG00000076053.12	RBM7	chr11_114552119_G_A_b38	rs61904879	1.4e-07	0.2	Testis
ENSG00000076053.12	RBM7	chr11_114552245_G_A_b38	rs73016119	1.4e-07	0.2	Testis
ENSG00000076053.12	RBM7	chr11_114552306_G_C_b38	rs61904880	1.4e-07	0.2	Testis
ENSG00000076053.12	RBM7	chr11_114416003_T_C_b38	rs510219	1.5e-07	0.29	Artery - Aorta
ENSG00000076053.12	RBM7	chr11_114293557_A_G_b38	rs67174547	1.5e-07	-0.14	Cells - Cultured fibroblasts
ENSG00000076053.12	RBM7	chr11_114417068_C_T_b38	rs591013	1.5e-07	0.29	Artery - Aorta
ENSG00000076053.12	RBM7	chr11_114419647_T_C_b38	rs633517	1.5e-07	0.29	Artery - Aorta
ENSG00000076053.12	RBM7	chr11_114531541_A_G_b38	rs507075	1.5e-07	0.18	Testis
ENSG00000076053.12	RBM7	chr11_114554352_T_C_b38	rs632108	1.6e-07	0.18	Testis
ENSG00000076053.12	RBM7	chr11_114516428_T_C_b38	rs673766	1.6e-07	0.18	Testis
ENSG00000076053.12	RBM7	chr11_114424007_G_C_b38	rs11530543	1.6e-07	0.19	Skin - Sun Exposed (Lower leg)
ENSG00000076053.12	RBM7	chr11_114397609_A_T_b38	rs11214980	1.6e-07	0.18	Skin - Sun Exposed (Lower leg)
ENSG00000076053.12	RBM7	chr11_114410693_C_G_b38	rs10502185	1.6e-07	0.18	Skin - Sun Exposed (Lower leg)
ENSG00000076053.12	RBM7	chr11_114568940_C_G_b38	rs10790025	1.7e-07	0.2	Testis
ENSG00000076053.12	RBM7	chr11_114570082_G_A_b38	rs12794122	1.7e-07	0.2	Testis
ENSG00000076053.12	RBM7	chr11_114417068_C_T_b38	rs591013	1.8e-07	0.19	Esophagus - Muscularis
ENSG00000076053.12	RBM7	chr11_114419647_T_C_b38	rs633517	1.8e-07	0.19	Esophagus - Muscularis
ENSG00000076053.12	RBM7	chr11_114561784_G_A_b38	rs583252	1.9e-07	0.18	Testis
ENSG00000076053.12	RBM7	chr11_114571381_A_G_b38	rs550897	1.9e-07	0.18	Testis
ENSG00000076053.12	RBM7	chr11_114571543_G_A_b38	rs481080	1.9e-07	0.18	Testis
ENSG00000076053.12	RBM7	chr11_114572580_T_G_b38	rs679870	1.9e-07	0.18	Testis
ENSG00000076053.12	RBM7	chr11_114572851_C_A_b38	rs474427	1.9e-07	0.18	Testis
ENSG00000076053.12	RBM7	chr11_114572321_T_C_b38	rs580126	1.9e-07	0.18	Testis
ENSG00000076053.12	RBM7	chr11_114556346_A_T_b38	rs576383	1.9e-07	0.18	Testis
ENSG00000076053.12	RBM7	chr11_114414022_C_T_b38	rs11214983	2.2e-07	0.24	Testis
ENSG00000076053.12	RBM7	chr11_114464633_G_A_b38	rs4936296	2.6e-07	0.18	Testis
ENSG00000076053.12	RBM7	chr11_114566222_A_G_b38	rs670668	2.6e-07	0.18	Testis
ENSG00000076053.12	RBM7	chr11_114296220_A_T_b38	rs4646335	2.7e-07	0.16	Cells - Cultured fibroblasts
ENSG00000076053.12	RBM7	chr11_114524271_C_CA_b38	rs34437626	2.8e-07	0.18	Testis
ENSG00000076053.12	RBM7	chr11_114450936_ATAG_A_b38	rs34470035	3.2e-07	0.19	Artery - Tibial
ENSG00000076053.12	RBM7	chr11_114509583_G_A_b38	rs685278	3.4e-07	0.18	Testis
ENSG00000076053.12	RBM7	chr11_114436350_T_A_b38	rs12418603	3.5e-07	0.33	Artery - Aorta
ENSG00000076053.12	RBM7	chr11_114451640_A_G_b38	rs491469	4e-07	0.12	Artery - Tibial
ENSG00000076053.12	RBM7	chr11_114573471_AT_A_b38		4.1e-07	0.17	Testis
[truncated: 294 more rows]

## Sheet: GTEx Portal sQTL
Altered Splicing (sQTL) * ^
*Data shown obtained from Genotype-Tissue Expression (GTEx) Project portal accessed 3/2025
^SNPs of particular interest are highlighted green
p-values shown are calculated by GTEx, and reflect standard significance tests for Pearson correlation. Further details can be obtained by referencing the GTEx portal
Gencode Id	Gene Symbol	Variant Id	SNP Id	Phenotype Id	Intron Id	P-Value	NES	Tissue	Comment
ENSG00000095110.8	NXPE1	chr11_114570401_T_C_b38	rs513152	chr11:114551441:114552852:clu_19937_-:ENSG00000095110.8	114551441:114552852:clu_19937_-	2.9e-57	-0.84	Testis
ENSG00000095110.8	NXPE1	chr11_114570526_C_T_b38	rs511590	chr11:114551441:114552852:clu_19937_-:ENSG00000095110.8	114551441:114552852:clu_19937_-	2.9e-57	-0.84	Testis
ENSG00000095110.8	NXPE1	chr11_114558061_G_A_b38	rs2045241	chr11:114551441:114552852:clu_19937_-:ENSG00000095110.8	114551441:114552852:clu_19937_-	8.9e-57	-0.84	Testis
ENSG00000095110.8	NXPE1	chr11_114535453_C_G_b38	rs680595	chr11:114551441:114552852:clu_19937_-:ENSG00000095110.8	114551441:114552852:clu_19937_-	1.6e-56	-0.83	Testis
ENSG00000095110.8	NXPE1	chr11_114535545_A_G_b38	rs507976	chr11:114551441:114552852:clu_19937_-:ENSG00000095110.8	114551441:114552852:clu_19937_-	1.6e-56	-0.83	Testis
ENSG00000095110.8	NXPE1	chr11_114537576_A_G_b38	rs10790020	chr11:114551441:114552852:clu_19937_-:ENSG00000095110.8	114551441:114552852:clu_19937_-	1.6e-56	-0.83	Testis
ENSG00000095110.8	NXPE1	chr11_114539940_T_G_b38	rs578014	chr11:114551441:114552852:clu_19937_-:ENSG00000095110.8	114551441:114552852:clu_19937_-	1.6e-56	-0.83	Testis
ENSG00000095110.8	NXPE1	chr11_114544272_T_C_b38	rs683078	chr11:114551441:114552852:clu_19937_-:ENSG00000095110.8	114551441:114552852:clu_19937_-	1.6e-56	-0.83	Testis
ENSG00000095110.8	NXPE1	chr11_114546706_G_A_b38	rs545452	chr11:114551441:114552852:clu_19937_-:ENSG00000095110.8	114551441:114552852:clu_19937_-	1.6e-56	-0.83	Testis
ENSG00000095110.8	NXPE1	chr11_114547828_A_G_b38	rs648603	chr11:114551441:114552852:clu_19937_-:ENSG00000095110.8	114551441:114552852:clu_19937_-	1.6e-56	-0.83	Testis
ENSG00000095110.8	NXPE1	chr11_114552007_G_C_b38	rs600944	chr11:114551441:114552852:clu_19937_-:ENSG00000095110.8	114551441:114552852:clu_19937_-	1.6e-56	-0.83	Testis
ENSG00000095110.8	NXPE1	chr11_114552303_A_G_b38	rs602287	chr11:114551441:114552852:clu_19937_-:ENSG00000095110.8	114551441:114552852:clu_19937_-	1.6e-56	-0.83	Testis
ENSG00000095110.8	NXPE1	chr11_114552598_A_G_b38	rs531824	chr11:114551441:114552852:clu_19937_-:ENSG00000095110.8	114551441:114552852:clu_19937_-	1.6e-56	-0.83	Testis
ENSG00000095110.8	NXPE1	chr11_114552907_T_G_b38	rs507995	chr11:114551441:114552852:clu_19937_-:ENSG00000095110.8	114551441:114552852:clu_19937_-	1.6e-56	-0.83	Testis
ENSG00000095110.8	NXPE1	chr11_114535786_T_A_b38	rs485388	chr11:114551441:114552852:clu_19937_-:ENSG00000095110.8	114551441:114552852:clu_19937_-	3e-56	-0.83	Testis
ENSG00000095110.8	NXPE1	chr11_114542724_G_T_b38	rs534912	chr11:114551441:114552852:clu_19937_-:ENSG00000095110.8	114551441:114552852:clu_19937_-	3e-56	-0.83	Testis
ENSG00000095110.8	NXPE1	chr11_114553856_A_G_b38	rs10431075	chr11:114551441:114552852:clu_19937_-:ENSG00000095110.8	114551441:114552852:clu_19937_-	4.3e-56	-0.83	Testis
ENSG00000095110.8	NXPE1	chr11_114554352_T_C_b38	rs632108	chr11:114551441:114552852:clu_19937_-:ENSG00000095110.8	114551441:114552852:clu_19937_-	5.8e-56	-0.83	Testis
ENSG00000095110.8	NXPE1	chr11_114526438_TTAAATTGCCTTTCTGCAGATCATGCTTTTGTTAAATTGTGAATTTGCATTTTAAACCACAAAGTGGATCA_T_b38	rs370130936	chr11:114551441:114552852:clu_19937_-:ENSG00000095110.8	114551441:114552852:clu_19937_-	5.9e-56	-0.83	Testis
ENSG00000095110.8	NXPE1	chr11_114522930_C_T_b38	rs10891692	chr11:114551441:114552852:clu_19937_-:ENSG00000095110.8	114551441:114552852:clu_19937_-	8e-56	-0.83	Testis	Coding (Missense) used for allelic expression analysis
ENSG00000095110.8	NXPE1	chr11_114524271_C_CA_b38	rs34437626	chr11:114551441:114552852:clu_19937_-:ENSG00000095110.8	114551441:114552852:clu_19937_-	8e-56	-0.82	Testis
ENSG00000095110.8	NXPE1	chr11_114558144_A_G_b38	rs548756	chr11:114551441:114552852:clu_19937_-:ENSG00000095110.8	114551441:114552852:clu_19937_-	8.2e-56	-0.82	Testis
ENSG00000095110.8	NXPE1	chr11_114531541_A_G_b38	rs507075	chr11:114551441:114552852:clu_19937_-:ENSG00000095110.8	114551441:114552852:clu_19937_-	1.2e-55	-0.83	Testis
ENSG00000095110.8	NXPE1	chr11_114561784_G_A_b38	rs583252	chr11:114551441:114552852:clu_19937_-:ENSG00000095110.8	114551441:114552852:clu_19937_-	1.9e-55	-0.83	Testis
ENSG00000095110.8	NXPE1	chr11_114571381_A_G_b38	rs550897	chr11:114551441:114552852:clu_19937_-:ENSG00000095110.8	114551441:114552852:clu_19937_-	1.9e-55	-0.83	Testis
ENSG00000095110.8	NXPE1	chr11_114571543_G_A_b38	rs481080	chr11:114551441:114552852:clu_19937_-:ENSG00000095110.8	114551441:114552852:clu_19937_-	1.9e-55	-0.83	Testis
ENSG00000095110.8	NXPE1	chr11_114572321_T_C_b38	rs580126	chr11:114551441:114552852:clu_19937_-:ENSG00000095110.8	114551441:114552852:clu_19937_-	1.9e-55	-0.83	Testis
ENSG00000095110.8	NXPE1	chr11_114572580_T_G_b38	rs679870	chr11:114551441:114552852:clu_19937_-:ENSG00000095110.8	114551441:114552852:clu_19937_-	1.9e-55	-0.83	Testis
ENSG00000095110.8	NXPE1	chr11_114572851_C_A_b38	rs474427	chr11:114551441:114552852:clu_19937_-:ENSG00000095110.8	114551441:114552852:clu_19937_-	1.9e-55	-0.83	Testis
ENSG00000095110.8	NXPE1	chr11_114531850_C_T_b38	rs494754	chr11:114551441:114552852:clu_19937_-:ENSG00000095110.8	114551441:114552852:clu_19937_-	3.6e-55	-0.82	Testis
ENSG00000095110.8	NXPE1	chr11_114571221_G_A_b38	rs10891705	chr11:114551441:114552852:clu_19937_-:ENSG00000095110.8	114551441:114552852:clu_19937_-	3.6e-55	-0.84	Testis
ENSG00000095110.8	NXPE1	chr11_114530855_T_C_b38	rs524911	chr11:114551441:114552852:clu_19937_-:ENSG00000095110.8	114551441:114552852:clu_19937_-	4.7e-55	-0.82	Testis	Coding (Synonymous) used for allelic expression analysis
ENSG00000095110.8	NXPE1	chr11_114575382_G_A_b38	rs11215064	chr11:114551441:114552852:clu_19937_-:ENSG00000095110.8	114551441:114552852:clu_19937_-	6.5e-55	-0.84	Testis
ENSG00000095110.8	NXPE1	chr11_114532952_G_A_b38	rs11215037	chr11:114551441:114552852:clu_19937_-:ENSG00000095110.8	114551441:114552852:clu_19937_-	9.4e-55	-0.83	Testis
ENSG00000095110.8	NXPE1	chr11_114549255_T_C_b38	rs515678	chr11:114551441:114552852:clu_19937_-:ENSG00000095110.8	114551441:114552852:clu_19937_-	1e-54	-0.81	Testis
ENSG00000095110.8	NXPE1	chr11_114566222_A_G_b38	rs670668	chr11:114551441:114552852:clu_19937_-:ENSG00000095110.8	114551441:114552852:clu_19937_-	1.2e-54	-0.82	Testis
ENSG00000095110.8	NXPE1	chr11_114556346_A_T_b38	rs576383	chr11:114551441:114552852:clu_19937_-:ENSG00000095110.8	114551441:114552852:clu_19937_-	1.3e-54	-0.81	Testis
ENSG00000095110.8	NXPE1	chr11_114516428_T_C_b38	rs673766	chr11:114551441:114552852:clu_19937_-:ENSG00000095110.8	114551441:114552852:clu_19937_-	2.1e-54	-0.82	Testis
ENSG00000095110.8	NXPE1	chr11_114517234_G_A_b38	rs7117324	chr11:114551441:114552852:clu_19937_-:ENSG00000095110.8	114551441:114552852:clu_19937_-	3.5e-54	-0.82	Testis
ENSG00000095110.8	NXPE1	chr11_114516108_C_T_b38	rs561722	chr11:114551441:114552852:clu_19937_-:ENSG00000095110.8	114551441:114552852:clu_19937_-	4e-54	-0.82	Testis
ENSG00000095110.8	NXPE1	chr11_114561348_C_T_b38	rs11600618	chr11:114551441:114552852:clu_19937_-:ENSG00000095110.8	114551441:114552852:clu_19937_-	4.1e-54	-0.81	Testis
ENSG00000095110.8	NXPE1	chr11_114561234_A_G_b38	rs678170	chr11:114551441:114552852:clu_19937_-:ENSG00000095110.8	114551441:114552852:clu_19937_-	5.5e-54	-0.82	Testis
ENSG00000095110.8	NXPE1	chr11_114513808_C_T_b38	rs555242	chr11:114551441:114552852:clu_19937_-:ENSG00000095110.8	114551441:114552852:clu_19937_-	5.9e-54	-0.82	Testis
ENSG00000095110.8	NXPE1	chr11_114558156_TTTATAA_T_b38	rs5794919	chr11:114551441:114552852:clu_19937_-:ENSG00000095110.8	114551441:114552852:clu_19937_-	7.8e-54	-0.81	Testis
ENSG00000095110.8	NXPE1	chr11_114514263_G_A_b38	rs596217	chr11:114551441:114552852:clu_19937_-:ENSG00000095110.8	114551441:114552852:clu_19937_-	9.2e-54	-0.81	Testis
ENSG00000095110.8	NXPE1	chr11_114573471_AT_A_b38		chr11:114551441:114552852:clu_19937_-:ENSG00000095110.8	114551441:114552852:clu_19937_-	3.9e-53	-0.8	Testis
ENSG00000095110.8	NXPE1	chr11_114560832_T_C_b38	rs560174	chr11:114551441:114552852:clu_19937_-:ENSG00000095110.8	114551441:114552852:clu_19937_-	6.7e-53	-0.81	Testis
ENSG00000095110.8	NXPE1	chr11_114510726_G_A_b38	rs1671819	chr11:114551441:114552852:clu_19937_-:ENSG00000095110.8	114551441:114552852:clu_19937_-	3.9e-52	-0.81	Testis
ENSG00000095110.8	NXPE1	chr11_114559212_A_G_b38	rs648541	chr11:114551441:114552852:clu_19937_-:ENSG00000095110.8	114551441:114552852:clu_19937_-	1.3e-51	-0.8	Testis
ENSG00000095110.8	NXPE1	chr11_114559325_C_G_b38	rs580705	chr11:114551441:114552852:clu_19937_-:ENSG00000095110.8	114551441:114552852:clu_19937_-	1.3e-51	-0.8	Testis
ENSG00000095110.8	NXPE1	chr11_114559688_A_G_b38	rs661054	chr11:114551441:114552852:clu_19937_-:ENSG00000095110.8	114551441:114552852:clu_19937_-	1.3e-51	-0.8	Testis
ENSG00000095110.8	NXPE1	chr11_114559887_C_T_b38	rs661946	chr11:114551441:114552852:clu_19937_-:ENSG00000095110.8	114551441:114552852:clu_19937_-	1.3e-51	-0.8	Testis	Non-coding (promoter region) - Putative causative role
ENSG00000095110.8	NXPE1	chr11_114535917_C_G_b38	rs484356	chr11:114551441:114552852:clu_19937_-:ENSG00000095110.8	114551441:114552852:clu_19937_-	3.2e-50	-0.8	Testis
ENSG00000095110.8	NXPE1	chr11_114526777_T_C_b38	rs7122337	chr11:114551441:114552852:clu_19937_-:ENSG00000095110.8	114551441:114552852:clu_19937_-	4.2e-47	-0.86	Testis
ENSG00000095110.8	NXPE1	chr11_114551916_G_A_b38	rs1350070	chr11:114551441:114552852:clu_19937_-:ENSG00000095110.8	114551441:114552852:clu_19937_-	4.2e-47	-0.86	Testis
ENSG00000095110.8	NXPE1	chr11_114552082_G_C_b38	rs1350069	chr11:114551441:114552852:clu_19937_-:ENSG00000095110.8	114551441:114552852:clu_19937_-	4.2e-47	-0.86	Testis
ENSG00000095110.8	NXPE1	chr11_114552119_G_A_b38	rs61904879	chr11:114551441:114552852:clu_19937_-:ENSG00000095110.8	114551441:114552852:clu_19937_-	4.2e-47	-0.86	Testis
ENSG00000095110.8	NXPE1	chr11_114552245_G_A_b38	rs73016119	chr11:114551441:114552852:clu_19937_-:ENSG00000095110.8	114551441:114552852:clu_19937_-	4.2e-47	-0.86	Testis
ENSG00000095110.8	NXPE1	chr11_114552306_G_C_b38	rs61904880	chr11:114551441:114552852:clu_19937_-:ENSG00000095110.8	114551441:114552852:clu_19937_-	4.2e-47	-0.86	Testis
ENSG00000095110.8	NXPE1	chr11_114568940_C_G_b38	rs10790025	chr11:114551441:114552852:clu_19937_-:ENSG00000095110.8	114551441:114552852:clu_19937_-	1.7e-46	-0.86	Testis
ENSG00000095110.8	NXPE1	chr11_114570082_G_A_b38	rs12794122	chr11:114551441:114552852:clu_19937_-:ENSG00000095110.8	114551441:114552852:clu_19937_-	1.7e-46	-0.86	Testis
ENSG00000095110.8	NXPE1	chr11_114509583_G_A_b38	rs685278	chr11:114551441:114552852:clu_19937_-:ENSG00000095110.8	114551441:114552852:clu_19937_-	7.3e-45	-0.76	Testis
ENSG00000095110.8	NXPE1	chr11_114579807_T_A_b38	rs627866	chr11:114551441:114552852:clu_19937_-:ENSG00000095110.8	114551441:114552852:clu_19937_-	8.4e-42	-0.75	Testis
ENSG00000095110.8	NXPE1	chr11_114453304_A_G_b38	rs477238	chr11:114551441:114552852:clu_19937_-:ENSG00000095110.8	114551441:114552852:clu_19937_-	2e-39	-0.7	Testis
ENSG00000095110.8	NXPE1	chr11_114480237_C_CTA_b38	rs10640045	chr11:114551441:114552852:clu_19937_-:ENSG00000095110.8	114551441:114552852:clu_19937_-	8.9e-39	-0.68	Testis
ENSG00000095110.8	NXPE1	chr11_114469660_G_T_b38	rs1790231	chr11:114551441:114552852:clu_19937_-:ENSG00000095110.8	114551441:114552852:clu_19937_-	1.1e-38	-0.69	Testis
ENSG00000095110.8	NXPE1	chr11_114475847_C_T_b38	rs576980	chr11:114551441:114552852:clu_19937_-:ENSG00000095110.8	114551441:114552852:clu_19937_-	1.1e-38	-0.69	Testis
ENSG00000095110.8	NXPE1	chr11_114476639_A_G_b38	rs495070	chr11:114551441:114552852:clu_19937_-:ENSG00000095110.8	114551441:114552852:clu_19937_-	1.1e-38	-0.69	Testis
ENSG00000095110.8	NXPE1	chr11_114479118_C_T_b38	rs581015	chr11:114551441:114552852:clu_19937_-:ENSG00000095110.8	114551441:114552852:clu_19937_-	1.1e-38	-0.7	Testis
ENSG00000095110.8	NXPE1	chr11_114494272_T_C_b38	rs588511	chr11:114551441:114552852:clu_19937_-:ENSG00000095110.8	114551441:114552852:clu_19937_-	1.3e-38	-0.68	Testis
ENSG00000095110.8	NXPE1	chr11_114494301_G_T_b38	rs588151	chr11:114551441:114552852:clu_19937_-:ENSG00000095110.8	114551441:114552852:clu_19937_-	1.3e-38	-0.68	Testis
ENSG00000095110.8	NXPE1	chr11_114490307_C_A_b38	rs7130127	chr11:114551441:114552852:clu_19937_-:ENSG00000095110.8	114551441:114552852:clu_19937_-	1.6e-38	-0.69	Testis
ENSG00000095110.8	NXPE1	chr11_114493184_G_T_b38	rs603830	chr11:114551441:114552852:clu_19937_-:ENSG00000095110.8	114551441:114552852:clu_19937_-	1.6e-38	-0.69	Testis
ENSG00000095110.8	NXPE1	chr11_114456112_A_G_b38	rs527717	chr11:114551441:114552852:clu_19937_-:ENSG00000095110.8	114551441:114552852:clu_19937_-	1.7e-38	-0.7	Testis
ENSG00000095110.8	NXPE1	chr11_114457563_A_G_b38	rs112750	chr11:114551441:114552852:clu_19937_-:ENSG00000095110.8	114551441:114552852:clu_19937_-	1.7e-38	-0.7	Testis
ENSG00000095110.8	NXPE1	chr11_114463201_A_G_b38	rs479707	chr11:114551441:114552852:clu_19937_-:ENSG00000095110.8	114551441:114552852:clu_19937_-	1.7e-38	-0.7	Testis
ENSG00000095110.8	NXPE1	chr11_114486155_T_G_b38	rs644322	chr11:114551441:114552852:clu_19937_-:ENSG00000095110.8	114551441:114552852:clu_19937_-	1.7e-38	-0.7	Testis
ENSG00000095110.8	NXPE1	chr11_114487480_C_T_b38	rs628006	chr11:114551441:114552852:clu_19937_-:ENSG00000095110.8	114551441:114552852:clu_19937_-	1.7e-38	-0.7	Testis
ENSG00000095110.8	NXPE1	chr11_114496010_T_C_b38	rs667633	chr11:114551441:114552852:clu_19937_-:ENSG00000095110.8	114551441:114552852:clu_19937_-	1.7e-38	-0.7	Testis
ENSG00000095110.8	NXPE1	chr11_114506585_C_A_b38	rs556486	chr11:114551441:114552852:clu_19937_-:ENSG00000095110.8	114551441:114552852:clu_19937_-	1.7e-38	-0.7	Testis
ENSG00000095110.8	NXPE1	chr11_114491094_A_G_b38	rs7103587	chr11:114551441:114552852:clu_19937_-:ENSG00000095110.8	114551441:114552852:clu_19937_-	1.1e-37	-0.69	Testis
ENSG00000095110.8	NXPE1	chr11_114508883_C_CA_b38	rs111281506	chr11:114551441:114552852:clu_19937_-:ENSG00000095110.8	114551441:114552852:clu_19937_-	8.4e-37	-0.68	Testis
ENSG00000095110.8	NXPE1	chr11_114456232_C_G_b38	rs619689	chr11:114551441:114552852:clu_19937_-:ENSG00000095110.8	114551441:114552852:clu_19937_-	1.8e-36	-0.67	Testis
ENSG00000095110.8	NXPE1	chr11_114524271_C_CA_b38	rs34437626	chr11:114551441:114552852:clu_11109_-:ENSG00000095110.8	114551441:114552852:clu_11109_-	3.6e-35	-0.65	Colon - Transverse
ENSG00000095110.8	NXPE1	chr11_114535453_C_G_b38	rs680595	chr11:114551441:114552852:clu_11109_-:ENSG00000095110.8	114551441:114552852:clu_11109_-	3.6e-35	-0.65	Colon - Transverse
ENSG00000095110.8	NXPE1	chr11_114535545_A_G_b38	rs507976	chr11:114551441:114552852:clu_11109_-:ENSG00000095110.8	114551441:114552852:clu_11109_-	3.6e-35	-0.65	Colon - Transverse
ENSG00000095110.8	NXPE1	chr11_114537576_A_G_b38	rs10790020	chr11:114551441:114552852:clu_11109_-:ENSG00000095110.8	114551441:114552852:clu_11109_-	3.6e-35	-0.65	Colon - Transverse
ENSG00000095110.8	NXPE1	chr11_114539940_T_G_b38	rs578014	chr11:114551441:114552852:clu_11109_-:ENSG00000095110.8	114551441:114552852:clu_11109_-	3.6e-35	-0.65	Colon - Transverse
ENSG00000095110.8	NXPE1	chr11_114544272_T_C_b38	rs683078	chr11:114551441:114552852:clu_11109_-:ENSG00000095110.8	114551441:114552852:clu_11109_-	3.6e-35	-0.65	Colon - Transverse
ENSG00000095110.8	NXPE1	chr11_114546706_G_A_b38	rs545452	chr11:114551441:114552852:clu_11109_-:ENSG00000095110.8	114551441:114552852:clu_11109_-	3.6e-35	-0.65	Colon - Transverse
ENSG00000095110.8	NXPE1	chr11_114547828_A_G_b38	rs648603	chr11:114551441:114552852:clu_11109_-:ENSG00000095110.8	114551441:114552852:clu_11109_-	3.6e-35	-0.65	Colon - Transverse
ENSG00000095110.8	NXPE1	chr11_114552007_G_C_b38	rs600944	chr11:114551441:114552852:clu_11109_-:ENSG00000095110.8	114551441:114552852:clu_11109_-	3.6e-35	-0.65	Colon - Transverse
ENSG00000095110.8	NXPE1	chr11_114552303_A_G_b38	rs602287	chr11:114551441:114552852:clu_11109_-:ENSG00000095110.8	114551441:114552852:clu_11109_-	3.6e-35	-0.65	Colon - Transverse
ENSG00000095110.8	NXPE1	chr11_114552598_A_G_b38	rs531824	chr11:114551441:114552852:clu_11109_-:ENSG00000095110.8	114551441:114552852:clu_11109_-	3.6e-35	-0.65	Colon - Transverse
ENSG00000095110.8	NXPE1	chr11_114552907_T_G_b38	rs507995	chr11:114551441:114552852:clu_11109_-:ENSG00000095110.8	114551441:114552852:clu_11109_-	3.6e-35	-0.65	Colon - Transverse
ENSG00000095110.8	NXPE1	chr11_114571381_A_G_b38	rs550897	chr11:114551441:114552852:clu_11109_-:ENSG00000095110.8	114551441:114552852:clu_11109_-	6.2e-35	-0.65	Colon - Transverse
ENSG00000095110.8	NXPE1	chr11_114572321_T_C_b38	rs580126	chr11:114551441:114552852:clu_11109_-:ENSG00000095110.8	114551441:114552852:clu_11109_-	6.2e-35	-0.65	Colon - Transverse
ENSG00000095110.8	NXPE1	chr11_114572580_T_G_b38	rs679870	chr11:114551441:114552852:clu_11109_-:ENSG00000095110.8	114551441:114552852:clu_11109_-	6.2e-35	-0.65	Colon - Transverse
ENSG00000095110.8	NXPE1	chr11_114561784_G_A_b38	rs583252	chr11:114551441:114552852:clu_11109_-:ENSG00000095110.8	114551441:114552852:clu_11109_-	6.2e-35	-0.65	Colon - Transverse
ENSG00000095110.8	NXPE1	chr11_114571543_G_A_b38	rs481080	chr11:114551441:114552852:clu_11109_-:ENSG00000095110.8	114551441:114552852:clu_11109_-	6.2e-35	-0.65	Colon - Transverse
ENSG00000095110.8	NXPE1	chr11_114572851_C_A_b38	rs474427	chr11:114551441:114552852:clu_11109_-:ENSG00000095110.8	114551441:114552852:clu_11109_-	6.2e-35	-0.65	Colon - Transverse
ENSG00000095110.8	NXPE1	chr11_114453250_A_G_b38	rs548236	chr11:114551441:114552852:clu_19937_-:ENSG00000095110.8	114551441:114552852:clu_19937_-	8.5e-35	-0.66	Testis
ENSG00000095110.8	NXPE1	chr11_114566222_A_G_b38	rs670668	chr11:114551441:114552852:clu_11109_-:ENSG00000095110.8	114551441:114552852:clu_11109_-	9.2e-35	-0.65	Colon - Transverse
ENSG00000095110.8	NXPE1	chr11_114554352_T_C_b38	rs632108	chr11:114551441:114552852:clu_11109_-:ENSG00000095110.8	114551441:114552852:clu_11109_-	1.2e-34	-0.65	Colon - Transverse
ENSG00000095110.8	NXPE1	chr11_114513808_C_T_b38	rs555242	chr11:114551441:114552852:clu_11109_-:ENSG00000095110.8	114551441:114552852:clu_11109_-	1.4e-34	-0.64	Colon - Transverse
ENSG00000095110.8	NXPE1	chr11_114531541_A_G_b38	rs507075	chr11:114551441:114552852:clu_11109_-:ENSG00000095110.8	114551441:114552852:clu_11109_-	1.5e-34	-0.65	Colon - Transverse
ENSG00000095110.8	NXPE1	chr11_114516428_T_C_b38	rs673766	chr11:114551441:114552852:clu_11109_-:ENSG00000095110.8	114551441:114552852:clu_11109_-	1.6e-34	-0.65	Colon - Transverse
ENSG00000095110.8	NXPE1	chr11_114573471_AT_A_b38		chr11:114551441:114552852:clu_11109_-:ENSG00000095110.8	114551441:114552852:clu_11109_-	2.4e-34	-0.64	Colon - Transverse
ENSG00000095110.8	NXPE1	chr11_114556346_A_T_b38	rs576383	chr11:114551441:114552852:clu_11109_-:ENSG00000095110.8	114551441:114552852:clu_11109_-	2.5e-34	-0.64	Colon - Transverse
ENSG00000095110.8	NXPE1	chr11_114570082_G_A_b38	rs12794122	chr11:114551441:114551974:clu_11109_-:ENSG00000095110.8	114551441:114551974:clu_11109_-	1e-33	0.56	Colon - Transverse
ENSG00000095110.8	NXPE1	chr11_114568940_C_G_b38	rs10790025	chr11:114551441:114551974:clu_11109_-:ENSG00000095110.8	114551441:114551974:clu_11109_-	1.2e-33	0.56	Colon - Transverse
ENSG00000095110.8	NXPE1	chr11_114514263_G_A_b38	rs596217	chr11:114551441:114552852:clu_11109_-:ENSG00000095110.8	114551441:114552852:clu_11109_-	1.4e-33	-0.64	Colon - Transverse
ENSG00000095110.8	NXPE1	chr11_114526777_T_C_b38	rs7122337	chr11:114551441:114551974:clu_11109_-:ENSG00000095110.8	114551441:114551974:clu_11109_-	1.4e-33	0.56	Colon - Transverse
ENSG00000095110.8	NXPE1	chr11_114551916_G_A_b38	rs1350070	chr11:114551441:114551974:clu_11109_-:ENSG00000095110.8	114551441:114551974:clu_11109_-	1.4e-33	0.56	Colon - Transverse
ENSG00000095110.8	NXPE1	chr11_114552082_G_C_b38	rs1350069	chr11:114551441:114551974:clu_11109_-:ENSG00000095110.8	114551441:114551974:clu_11109_-	1.4e-33	0.56	Colon - Transverse
ENSG00000095110.8	NXPE1	chr11_114552119_G_A_b38	rs61904879	chr11:114551441:114551974:clu_11109_-:ENSG00000095110.8	114551441:114551974:clu_11109_-	1.4e-33	0.56	Colon - Transverse
ENSG00000095110.8	NXPE1	chr11_114552245_G_A_b38	rs73016119	chr11:114551441:114551974:clu_11109_-:ENSG00000095110.8	114551441:114551974:clu_11109_-	1.4e-33	0.56	Colon - Transverse
ENSG00000095110.8	NXPE1	chr11_114552306_G_C_b38	rs61904880	chr11:114551441:114551974:clu_11109_-:ENSG00000095110.8	114551441:114551974:clu_11109_-	1.4e-33	0.56	Colon - Transverse
ENSG00000095110.8	NXPE1	chr11_114531850_C_T_b38	rs494754	chr11:114526692:114527840:clu_19935_-:ENSG00000095110.8	114526692:114527840:clu_19935_-	2.8e-33	0.82	Testis
ENSG00000095110.8	NXPE1	chr11_114510726_G_A_b38	rs1671819	chr11:114551441:114552852:clu_11109_-:ENSG00000095110.8	114551441:114552852:clu_11109_-	4.6e-33	-0.64	Colon - Transverse
ENSG00000095110.8	NXPE1	chr11_114530855_T_C_b38	rs524911	chr11:114526692:114527840:clu_19935_-:ENSG00000095110.8	114526692:114527840:clu_19935_-	6.3e-33	0.82	Testis	Coding (Synonymous) used for allelic expression analysis
ENSG00000095110.8	NXPE1	chr11_114549255_T_C_b38	rs515678	chr11:114526692:114527840:clu_19935_-:ENSG00000095110.8	114526692:114527840:clu_19935_-	1.6e-32	0.8	Testis
ENSG00000095110.8	NXPE1	chr11_114526438_TTAAATTGCCTTTCTGCAGATCATGCTTTTGTTAAATTGTGAATTTGCATTTTAAACCACAAAGTGGATCA_T_b38	rs370130936	chr11:114526692:114527840:clu_19935_-:ENSG00000095110.8	114526692:114527840:clu_19935_-	1.9e-32	0.81	Testis
ENSG00000095110.8	NXPE1	chr11_114558144_A_G_b38	rs548756	chr11:114526692:114527840:clu_19935_-:ENSG00000095110.8	114526692:114527840:clu_19935_-	2e-32	0.81	Testis
ENSG00000095110.8	NXPE1	chr11_114516108_C_T_b38	rs561722	chr11:114526692:114527840:clu_19935_-:ENSG00000095110.8	114526692:114527840:clu_19935_-	2.4e-32	0.81	Testis
ENSG00000095110.8	NXPE1	chr11_114535786_T_A_b38	rs485388	chr11:114526692:114527840:clu_19935_-:ENSG00000095110.8	114526692:114527840:clu_19935_-	2.5e-32	0.81	Testis
ENSG00000095110.8	NXPE1	chr11_114542724_G_T_b38	rs534912	chr11:114526692:114527840:clu_19935_-:ENSG00000095110.8	114526692:114527840:clu_19935_-	2.5e-32	0.81	Testis
ENSG00000095110.8	NXPE1	chr11_114473451_C_T_b38	rs10891682	chr11:114551441:114552852:clu_19937_-:ENSG00000095110.8	114551441:114552852:clu_19937_-	3.2e-32	-0.71	Testis
ENSG00000095110.8	NXPE1	chr11_114532952_G_A_b38	rs11215037	chr11:114526692:114527840:clu_19935_-:ENSG00000095110.8	114526692:114527840:clu_19935_-	5.7e-32	0.81	Testis
ENSG00000095110.8	NXPE1	chr11_114453304_A_G_b38	rs477238	chr11:114551441:114552852:clu_11109_-:ENSG00000095110.8	114551441:114552852:clu_11109_-	5.9e-32	-0.62	Colon - Transverse
ENSG00000095110.8	NXPE1	chr11_114558061_G_A_b38	rs2045241	chr11:114526692:114527840:clu_19935_-:ENSG00000095110.8	114526692:114527840:clu_19935_-	1.5e-31	0.81	Testis
ENSG00000095110.8	NXPE1	chr11_114452905_A_G_b38	rs545355	chr11:114551441:114552852:clu_19937_-:ENSG00000095110.8	114551441:114552852:clu_19937_-	1.5e-31	-0.64	Testis
ENSG00000095110.8	NXPE1	chr11_114553856_A_G_b38	rs10431075	chr11:114526692:114527840:clu_19935_-:ENSG00000095110.8	114526692:114527840:clu_19935_-	1.8e-31	0.81	Testis
ENSG00000095110.8	NXPE1	chr11_114531541_A_G_b38	rs507075	chr11:114551441:114551974:clu_19937_-:ENSG00000095110.8	114551441:114551974:clu_19937_-	2.5e-31	0.69	Testis
ENSG00000095110.8	NXPE1	chr11_114526777_T_C_b38	rs7122337	chr11:114551441:114552852:clu_11109_-:ENSG00000095110.8	114551441:114552852:clu_11109_-	2.8e-31	-0.64	Colon - Transverse
ENSG00000095110.8	NXPE1	chr11_114552119_G_A_b38	rs61904879	chr11:114551441:114552852:clu_11109_-:ENSG00000095110.8	114551441:114552852:clu_11109_-	2.8e-31	-0.64	Colon - Transverse
ENSG00000095110.8	NXPE1	chr11_114552245_G_A_b38	rs73016119	chr11:114551441:114552852:clu_11109_-:ENSG00000095110.8	114551441:114552852:clu_11109_-	2.8e-31	-0.64	Colon - Transverse
ENSG00000095110.8	NXPE1	chr11_114552306_G_C_b38	rs61904880	chr11:114551441:114552852:clu_11109_-:ENSG00000095110.8	114551441:114552852:clu_11109_-	2.8e-31	-0.64	Colon - Transverse
ENSG00000095110.8	NXPE1	chr11_114551916_G_A_b38	rs1350070	chr11:114551441:114552852:clu_11109_-:ENSG00000095110.8	114551441:114552852:clu_11109_-	2.8e-31	-0.64	Colon - Transverse
ENSG00000095110.8	NXPE1	chr11_114552082_G_C_b38	rs1350069	chr11:114551441:114552852:clu_11109_-:ENSG00000095110.8	114551441:114552852:clu_11109_-	2.8e-31	-0.64	Colon - Transverse
ENSG00000095110.8	NXPE1	chr11_114561784_G_A_b38	rs583252	chr11:114551441:114551974:clu_19937_-:ENSG00000095110.8	114551441:114551974:clu_19937_-	3e-31	0.69	Testis
ENSG00000095110.8	NXPE1	chr11_114571381_A_G_b38	rs550897	chr11:114551441:114551974:clu_19937_-:ENSG00000095110.8	114551441:114551974:clu_19937_-	3e-31	0.69	Testis
ENSG00000095110.8	NXPE1	chr11_114571543_G_A_b38	rs481080	chr11:114551441:114551974:clu_19937_-:ENSG00000095110.8	114551441:114551974:clu_19937_-	3e-31	0.69	Testis
ENSG00000095110.8	NXPE1	chr11_114572321_T_C_b38	rs580126	chr11:114551441:114551974:clu_19937_-:ENSG00000095110.8	114551441:114551974:clu_19937_-	3e-31	0.69	Testis
ENSG00000095110.8	NXPE1	chr11_114572580_T_G_b38	rs679870	chr11:114551441:114551974:clu_19937_-:ENSG00000095110.8	114551441:114551974:clu_19937_-	3e-31	0.69	Testis
ENSG00000095110.8	NXPE1	chr11_114572851_C_A_b38	rs474427	chr11:114551441:114551974:clu_19937_-:ENSG00000095110.8	114551441:114551974:clu_19937_-	3e-31	0.69	Testis
ENSG00000095110.8	NXPE1	chr11_114517234_G_A_b38	rs7117324	chr11:114526692:114527840:clu_19935_-:ENSG00000095110.8	114526692:114527840:clu_19935_-	3e-31	0.8	Testis
ENSG00000095110.8	NXPE1	chr11_114535453_C_G_b38	rs680595	chr11:114551441:114551974:clu_19937_-:ENSG00000095110.8	114551441:114551974:clu_19937_-	3.1e-31	0.69	Testis
ENSG00000095110.8	NXPE1	chr11_114535545_A_G_b38	rs507976	chr11:114551441:114551974:clu_19937_-:ENSG00000095110.8	114551441:114551974:clu_19937_-	3.1e-31	0.69	Testis
ENSG00000095110.8	NXPE1	chr11_114537576_A_G_b38	rs10790020	chr11:114551441:114551974:clu_19937_-:ENSG00000095110.8	114551441:114551974:clu_19937_-	3.1e-31	0.69	Testis
ENSG00000095110.8	NXPE1	chr11_114539940_T_G_b38	rs578014	chr11:114551441:114551974:clu_19937_-:ENSG00000095110.8	114551441:114551974:clu_19937_-	3.1e-31	0.69	Testis
ENSG00000095110.8	NXPE1	chr11_114544272_T_C_b38	rs683078	chr11:114551441:114551974:clu_19937_-:ENSG00000095110.8	114551441:114551974:clu_19937_-	3.1e-31	0.69	Testis
ENSG00000095110.8	NXPE1	chr11_114546706_G_A_b38	rs545452	chr11:114551441:114551974:clu_19937_-:ENSG00000095110.8	114551441:114551974:clu_19937_-	3.1e-31	0.69	Testis
ENSG00000095110.8	NXPE1	chr11_114547828_A_G_b38	rs648603	chr11:114551441:114551974:clu_19937_-:ENSG00000095110.8	114551441:114551974:clu_19937_-	3.1e-31	0.69	Testis
ENSG00000095110.8	NXPE1	chr11_114552007_G_C_b38	rs600944	chr11:114551441:114551974:clu_19937_-:ENSG00000095110.8	114551441:114551974:clu_19937_-	3.1e-31	0.69	Testis
ENSG00000095110.8	NXPE1	chr11_114552303_A_G_b38	rs602287	chr11:114551441:114551974:clu_19937_-:ENSG00000095110.8	114551441:114551974:clu_19937_-	3.1e-31	0.69	Testis
ENSG00000095110.8	NXPE1	chr11_114552598_A_G_b38	rs531824	chr11:114551441:114551974:clu_19937_-:ENSG00000095110.8	114551441:114551974:clu_19937_-	3.1e-31	0.69	Testis
ENSG00000095110.8	NXPE1	chr11_114552907_T_G_b38	rs507995	chr11:114551441:114551974:clu_19937_-:ENSG00000095110.8	114551441:114551974:clu_19937_-	3.1e-31	0.69	Testis
ENSG00000095110.8	NXPE1	chr11_114456112_A_G_b38	rs527717	chr11:114551441:114552852:clu_11109_-:ENSG00000095110.8	114551441:114552852:clu_11109_-	3.4e-31	-0.61	Colon - Transverse
ENSG00000095110.8	NXPE1	chr11_114457563_A_G_b38	rs112750	chr11:114551441:114552852:clu_11109_-:ENSG00000095110.8	114551441:114552852:clu_11109_-	3.4e-31	-0.61	Colon - Transverse
ENSG00000095110.8	NXPE1	chr11_114463201_A_G_b38	rs479707	chr11:114551441:114552852:clu_11109_-:ENSG00000095110.8	114551441:114552852:clu_11109_-	3.4e-31	-0.61	Colon - Transverse
ENSG00000095110.8	NXPE1	chr11_114568940_C_G_b38	rs10790025	chr11:114551441:114552852:clu_11109_-:ENSG00000095110.8	114551441:114552852:clu_11109_-	3.7e-31	-0.64	Colon - Transverse
ENSG00000095110.8	NXPE1	chr11_114571221_G_A_b38	rs10891705	chr11:114526692:114527840:clu_19935_-:ENSG00000095110.8	114526692:114527840:clu_19935_-	4.3e-31	0.81	Testis
ENSG00000095110.8	NXPE1	chr11_114522930_C_T_b38	rs10891692	chr11:114526692:114527840:clu_19935_-:ENSG00000095110.8	114526692:114527840:clu_19935_-	4.8e-31	0.8	Testis	Coding (Missense) used for allelic expression analysis
ENSG00000095110.8	NXPE1	chr11_114570526_C_T_b38	rs511590	chr11:114526692:114527840:clu_19935_-:ENSG00000095110.8	114526692:114527840:clu_19935_-	5.3e-31	0.81	Testis
ENSG00000095110.8	NXPE1	chr11_114570401_T_C_b38	rs513152	chr11:114526692:114527840:clu_19935_-:ENSG00000095110.8	114526692:114527840:clu_19935_-	5.3e-31	0.81	Testis
ENSG00000095110.8	NXPE1	chr11_114524271_C_CA_b38	rs34437626	chr11:114551441:114551974:clu_19937_-:ENSG00000095110.8	114551441:114551974:clu_19937_-	6.3e-31	0.68	Testis
ENSG00000095110.8	NXPE1	chr11_114487480_C_T_b38	rs628006	chr11:114551441:114552852:clu_11109_-:ENSG00000095110.8	114551441:114552852:clu_11109_-	6.5e-31	-0.61	Colon - Transverse
ENSG00000095110.8	NXPE1	chr11_114554352_T_C_b38	rs632108	chr11:114551441:114551974:clu_19937_-:ENSG00000095110.8	114551441:114551974:clu_19937_-	7.3e-31	0.68	Testis
ENSG00000095110.8	NXPE1	chr11_114566222_A_G_b38	rs670668	chr11:114551441:114551974:clu_19937_-:ENSG00000095110.8	114551441:114551974:clu_19937_-	7.4e-31	0.68	Testis
ENSG00000095110.8	NXPE1	chr11_114486155_T_G_b38	rs644322	chr11:114551441:114552852:clu_11109_-:ENSG00000095110.8	114551441:114552852:clu_11109_-	8.1e-31	-0.61	Colon - Transverse
ENSG00000095110.8	NXPE1	chr11_114496010_T_C_b38	rs667633	chr11:114551441:114552852:clu_11109_-:ENSG00000095110.8	114551441:114552852:clu_11109_-	8.1e-31	-0.61	Colon - Transverse
ENSG00000095110.8	NXPE1	chr11_114506585_C_A_b38	rs556486	chr11:114551441:114552852:clu_11109_-:ENSG00000095110.8	114551441:114552852:clu_11109_-	8.1e-31	-0.61	Colon - Transverse
ENSG00000095110.8	NXPE1	chr11_114570082_G_A_b38	rs12794122	chr11:114551441:114552852:clu_11109_-:ENSG00000095110.8	114551441:114552852:clu_11109_-	9.9e-31	-0.64	Colon - Transverse
ENSG00000095110.8	NXPE1	chr11_114456232_C_G_b38	rs619689	chr11:114551441:114552852:clu_11109_-:ENSG00000095110.8	114551441:114552852:clu_11109_-	1.2e-30	-0.6	Colon - Transverse
ENSG00000095110.8	NXPE1	chr11_114575382_G_A_b38	rs11215064	chr11:114526692:114527840:clu_19935_-:ENSG00000095110.8	114526692:114527840:clu_19935_-	1.5e-30	0.8	Testis
ENSG00000095110.8	NXPE1	chr11_114561348_C_T_b38	rs11600618	chr11:114526692:114527840:clu_19935_-:ENSG00000095110.8	114526692:114527840:clu_19935_-	1.7e-30	0.79	Testis
ENSG00000095110.8	NXPE1	chr11_114508883_C_CA_b38	rs111281506	chr11:114551441:114552852:clu_11109_-:ENSG00000095110.8	114551441:114552852:clu_11109_-	1.9e-30	-0.61	Colon - Transverse
ENSG00000095110.8	NXPE1	chr11_114494272_T_C_b38	rs588511	chr11:114551441:114552852:clu_11109_-:ENSG00000095110.8	114551441:114552852:clu_11109_-	2e-30	-0.6	Colon - Transverse
ENSG00000095110.8	NXPE1	chr11_114494301_G_T_b38	rs588151	chr11:114551441:114552852:clu_11109_-:ENSG00000095110.8	114551441:114552852:clu_11109_-	2e-30	-0.6	Colon - Transverse
ENSG00000095110.8	NXPE1	chr11_114490307_C_A_b38	rs7130127	chr11:114551441:114552852:clu_11109_-:ENSG00000095110.8	114551441:114552852:clu_11109_-	2.1e-30	-0.6	Colon - Transverse
ENSG00000095110.8	NXPE1	chr11_114493184_G_T_b38	rs603830	chr11:114551441:114552852:clu_11109_-:ENSG00000095110.8	114551441:114552852:clu_11109_-	2.1e-30	-0.6	Colon - Transverse
ENSG00000095110.8	NXPE1	chr11_114568940_C_G_b38	rs10790025	chr11:114552085:114552852:clu_11109_-:ENSG00000095110.8	114552085:114552852:clu_11109_-	2.4e-30	0.56	Colon - Transverse
ENSG00000095110.8	NXPE1	chr11_114570082_G_A_b38	rs12794122	chr11:114552085:114552852:clu_11109_-:ENSG00000095110.8	114552085:114552852:clu_11109_-	2.7e-30	0.56	Colon - Transverse
ENSG00000095110.8	NXPE1	chr11_114556346_A_T_b38	rs576383	chr11:114551441:114551974:clu_19937_-:ENSG00000095110.8	114551441:114551974:clu_19937_-	2.8e-30	0.67	Testis
ENSG00000095110.8	NXPE1	chr11_114573471_AT_A_b38		chr11:114551441:114551974:clu_19937_-:ENSG00000095110.8	114551441:114551974:clu_19937_-	2.9e-30	0.67	Testis
ENSG00000095110.8	NXPE1	chr11_114526777_T_C_b38	rs7122337	chr11:114552085:114552852:clu_11109_-:ENSG00000095110.8	114552085:114552852:clu_11109_-	3.3e-30	0.55	Colon - Transverse
ENSG00000095110.8	NXPE1	chr11_114551916_G_A_b38	rs1350070	chr11:114552085:114552852:clu_11109_-:ENSG00000095110.8	114552085:114552852:clu_11109_-	3.3e-30	0.55	Colon - Transverse
ENSG00000095110.8	NXPE1	chr11_114552082_G_C_b38	rs1350069	chr11:114552085:114552852:clu_11109_-:ENSG00000095110.8	114552085:114552852:clu_11109_-	3.3e-30	0.55	Colon - Transverse
ENSG00000095110.8	NXPE1	chr11_114552119_G_A_b38	rs61904879	chr11:114552085:114552852:clu_11109_-:ENSG00000095110.8	114552085:114552852:clu_11109_-	3.3e-30	0.55	Colon - Transverse
ENSG00000095110.8	NXPE1	chr11_114552245_G_A_b38	rs73016119	chr11:114552085:114552852:clu_11109_-:ENSG00000095110.8	114552085:114552852:clu_11109_-	3.3e-30	0.55	Colon - Transverse
ENSG00000095110.8	NXPE1	chr11_114552306_G_C_b38	rs61904880	chr11:114552085:114552852:clu_11109_-:ENSG00000095110.8	114552085:114552852:clu_11109_-	3.3e-30	0.55	Colon - Transverse
ENSG00000095110.8	NXPE1	chr11_114491094_A_G_b38	rs7103587	chr11:114551441:114552852:clu_11109_-:ENSG00000095110.8	114551441:114552852:clu_11109_-	3.8e-30	-0.6	Colon - Transverse
ENSG00000095110.8	NXPE1	chr11_114514263_G_A_b38	rs596217	chr11:114551441:114551974:clu_19937_-:ENSG00000095110.8	114551441:114551974:clu_19937_-	4e-30	0.67	Testis
ENSG00000095110.8	NXPE1	chr11_114479118_C_T_b38	rs581015	chr11:114551441:114552852:clu_11109_-:ENSG00000095110.8	114551441:114552852:clu_11109_-	4e-30	-0.6	Colon - Transverse
ENSG00000095110.8	NXPE1	chr11_114516428_T_C_b38	rs673766	chr11:114551441:114551974:clu_19937_-:ENSG00000095110.8	114551441:114551974:clu_19937_-	4.3e-30	0.68	Testis
ENSG00000095110.8	NXPE1	chr11_114509583_G_A_b38	rs685278	chr11:114551441:114552852:clu_11109_-:ENSG00000095110.8	114551441:114552852:clu_11109_-	5.8e-30	-0.62	Colon - Transverse
ENSG00000095110.8	NXPE1	chr11_114459296_A_G_b38	rs7116731	chr11:114551441:114552852:clu_11109_-:ENSG00000095110.8	114551441:114552852:clu_11109_-	8.6e-30	-0.58	Colon - Transverse
ENSG00000095110.8	NXPE1	chr11_114465706_A_G_b38	rs3891642	chr11:114551441:114552852:clu_11109_-:ENSG00000095110.8	114551441:114552852:clu_11109_-	8.6e-30	-0.58	Colon - Transverse
ENSG00000095110.8	NXPE1	chr11_114560832_T_C_b38	rs560174	chr11:114526692:114527840:clu_19935_-:ENSG00000095110.8	114526692:114527840:clu_19935_-	9.2e-30	0.78	Testis
ENSG00000095110.8	NXPE1	chr11_114480237_C_CTA_b38	rs10640045	chr11:114551441:114552852:clu_11109_-:ENSG00000095110.8	114551441:114552852:clu_11109_-	9.6e-30	-0.59	Colon - Transverse
ENSG00000095110.8	NXPE1	chr11_114469660_G_T_b38	rs1790231	chr11:114551441:114552852:clu_11109_-:ENSG00000095110.8	114551441:114552852:clu_11109_-	1e-29	-0.59	Colon - Transverse
ENSG00000095110.8	NXPE1	chr11_114475847_C_T_b38	rs576980	chr11:114551441:114552852:clu_11109_-:ENSG00000095110.8	114551441:114552852:clu_11109_-	1e-29	-0.59	Colon - Transverse
ENSG00000095110.8	NXPE1	chr11_114476639_A_G_b38	rs495070	chr11:114551441:114552852:clu_11109_-:ENSG00000095110.8	114551441:114552852:clu_11109_-	1e-29	-0.59	Colon - Transverse
ENSG00000095110.8	NXPE1	chr11_114535917_C_G_b38	rs484356	chr11:114526692:114527840:clu_19935_-:ENSG00000095110.8	114526692:114527840:clu_19935_-	1.1e-29	0.78	Testis
ENSG00000095110.8	NXPE1	chr11_114559212_A_G_b38	rs648541	chr11:114526692:114527840:clu_19935_-:ENSG00000095110.8	114526692:114527840:clu_19935_-	1.2e-29	0.78	Testis
ENSG00000095110.8	NXPE1	chr11_114559325_C_G_b38	rs580705	chr11:114526692:114527840:clu_19935_-:ENSG00000095110.8	114526692:114527840:clu_19935_-	1.2e-29	0.78	Testis
ENSG00000095110.8	NXPE1	chr11_114559688_A_G_b38	rs661054	chr11:114526692:114527840:clu_19935_-:ENSG00000095110.8	114526692:114527840:clu_19935_-	1.2e-29	0.78	Testis
ENSG00000095110.8	NXPE1	chr11_114559887_C_T_b38	rs661946	chr11:114526692:114527840:clu_19935_-:ENSG00000095110.8	114526692:114527840:clu_19935_-	1.2e-29	0.78	Testis	Non-coding (promoter region) - Putative causative role
ENSG00000095110.8	NXPE1	chr11_114558156_TTTATAA_T_b38	rs5794919	chr11:114526692:114527840:clu_19935_-:ENSG00000095110.8	114526692:114527840:clu_19935_-	1.4e-29	0.78	Testis
ENSG00000095110.8	NXPE1	chr11_114575382_G_A_b38	rs11215064	chr11:114551441:114552852:clu_11109_-:ENSG00000095110.8	114551441:114552852:clu_11109_-	1.6e-29	-0.6	Colon - Transverse
ENSG00000095110.8	NXPE1	chr11_114473451_C_T_b38	rs10891682	chr11:114551441:114551974:clu_11109_-:ENSG00000095110.8	114551441:114551974:clu_11109_-	2.1e-29	0.52	Colon - Transverse
ENSG00000095110.8	NXPE1	chr11_114504995_C_G_b38	rs528461	chr11:114551441:114552852:clu_19937_-:ENSG00000095110.8	114551441:114552852:clu_19937_-	2.5e-29	-0.64	Testis
ENSG00000095110.8	NXPE1	chr11_114471909_G_A_b38	rs10750052	chr11:114551441:114552852:clu_11109_-:ENSG00000095110.8	114551441:114552852:clu_11109_-	3e-29	-0.57	Colon - Transverse
ENSG00000095110.8	NXPE1	chr11_114464113_C_CG_b38	rs147484439	chr11:114551441:114552852:clu_19937_-:ENSG00000095110.8	114551441:114552852:clu_19937_-	3.1e-29	-0.73	Testis
ENSG00000095110.8	NXPE1	chr11_114473451_C_T_b38	rs10891682	chr11:114551441:114552852:clu_11109_-:ENSG00000095110.8	114551441:114552852:clu_11109_-	3.7e-29	-0.61	Colon - Transverse
ENSG00000095110.8	NXPE1	chr11_114561234_A_G_b38	rs678170	chr11:114526692:114527840:clu_19935_-:ENSG00000095110.8	114526692:114527840:clu_19935_-	3.7e-29	0.78	Testis
ENSG00000095110.8	NXPE1	chr11_114471776_G_A_b38	rs10502188	chr11:114551441:114552852:clu_11109_-:ENSG00000095110.8	114551441:114552852:clu_11109_-	3.9e-29	-0.57	Colon - Transverse
ENSG00000095110.8	NXPE1	chr11_114510726_G_A_b38	rs1671819	chr11:114551441:114551974:clu_19937_-:ENSG00000095110.8	114551441:114551974:clu_19937_-	4.4e-29	0.67	Testis
ENSG00000095110.8	NXPE1	chr11_114561784_G_A_b38	rs583252	chr11:114552880:114553688:clu_19937_-:ENSG00000095110.8	114552880:114553688:clu_19937_-	5.3e-29	-0.69	Testis
ENSG00000095110.8	NXPE1	chr11_114571381_A_G_b38	rs550897	chr11:114552880:114553688:clu_19937_-:ENSG00000095110.8	114552880:114553688:clu_19937_-	5.3e-29	-0.69	Testis
ENSG00000095110.8	NXPE1	chr11_114571543_G_A_b38	rs481080	chr11:114552880:114553688:clu_19937_-:ENSG00000095110.8	114552880:114553688:clu_19937_-	5.3e-29	-0.69	Testis
ENSG00000095110.8	NXPE1	chr11_114572321_T_C_b38	rs580126	chr11:114552880:114553688:clu_19937_-:ENSG00000095110.8	114552880:114553688:clu_19937_-	5.3e-29	-0.69	Testis
ENSG00000095110.8	NXPE1	chr11_114572580_T_G_b38	rs679870	chr11:114552880:114553688:clu_19937_-:ENSG00000095110.8	114552880:114553688:clu_19937_-	5.3e-29	-0.69	Testis
ENSG00000095110.8	NXPE1	chr11_114572851_C_A_b38	rs474427	chr11:114552880:114553688:clu_19937_-:ENSG00000095110.8	114552880:114553688:clu_19937_-	5.3e-29	-0.69	Testis
ENSG00000095110.8	NXPE1	chr11_114553856_A_G_b38	rs10431075	chr11:114551441:114552852:clu_11109_-:ENSG00000095110.8	114551441:114552852:clu_11109_-	5.4e-29	-0.59	Colon - Transverse
ENSG00000095110.8	NXPE1	chr11_114482041_A_AAT_b38	rs5794915	chr11:114551441:114552852:clu_19937_-:ENSG00000095110.8	114551441:114552852:clu_19937_-	5.5e-29	-0.63	Testis
ENSG00000095110.8	NXPE1	chr11_114482043_A_T_b38	rs5012363	chr11:114551441:114552852:clu_19937_-:ENSG00000095110.8	114551441:114552852:clu_19937_-	5.5e-29	-0.63	Testis
ENSG00000095110.8	NXPE1	chr11_114467357_A_G_b38	rs11215001	chr11:114551441:114552852:clu_11109_-:ENSG00000095110.8	114551441:114552852:clu_11109_-	6.1e-29	-0.57	Colon - Transverse
ENSG00000095110.8	NXPE1	chr11_114470049_A_G_b38	rs10891676	chr11:114551441:114552852:clu_11109_-:ENSG00000095110.8	114551441:114552852:clu_11109_-	6.1e-29	-0.57	Colon - Transverse
ENSG00000095110.8	NXPE1	chr11_114473503_A_T_b38	rs7124064	chr11:114551441:114552852:clu_11109_-:ENSG00000095110.8	114551441:114552852:clu_11109_-	6.1e-29	-0.57	Colon - Transverse
ENSG00000095110.8	NXPE1	chr11_114513808_C_T_b38	rs555242	chr11:114551441:114551974:clu_19937_-:ENSG00000095110.8	114551441:114551974:clu_19937_-	6.2e-29	0.67	Testis
ENSG00000095110.8	NXPE1	chr11_114566222_A_G_b38	rs670668	chr11:114552880:114553688:clu_19937_-:ENSG00000095110.8	114552880:114553688:clu_19937_-	6.5e-29	-0.68	Testis
ENSG00000095110.8	NXPE1	chr11_114571221_G_A_b38	rs10891705	chr11:114551441:114552852:clu_11109_-:ENSG00000095110.8	114551441:114552852:clu_11109_-	7.7e-29	-0.59	Colon - Transverse
ENSG00000095110.8	NXPE1	chr11_114522930_C_T_b38	rs10891692	chr11:114551441:114552852:clu_11109_-:ENSG00000095110.8	114551441:114552852:clu_11109_-	7.7e-29	-0.59	Colon - Transverse	Coding (Missense) used for allelic expression analysis
ENSG00000095110.8	NXPE1	chr11_114531541_A_G_b38	rs507075	chr11:114552880:114553688:clu_19937_-:ENSG00000095110.8	114552880:114553688:clu_19937_-	8.3e-29	-0.68	Testis
ENSG00000095110.8	NXPE1	chr11_114535453_C_G_b38	rs680595	chr11:114552880:114553688:clu_19937_-:ENSG00000095110.8	114552880:114553688:clu_19937_-	1.1e-28	-0.68	Testis
ENSG00000095110.8	NXPE1	chr11_114535545_A_G_b38	rs507976	chr11:114552880:114553688:clu_19937_-:ENSG00000095110.8	114552880:114553688:clu_19937_-	1.1e-28	-0.68	Testis
ENSG00000095110.8	NXPE1	chr11_114537576_A_G_b38	rs10790020	chr11:114552880:114553688:clu_19937_-:ENSG00000095110.8	114552880:114553688:clu_19937_-	1.1e-28	-0.68	Testis
ENSG00000095110.8	NXPE1	chr11_114539940_T_G_b38	rs578014	chr11:114552880:114553688:clu_19937_-:ENSG00000095110.8	114552880:114553688:clu_19937_-	1.1e-28	-0.68	Testis
ENSG00000095110.8	NXPE1	chr11_114544272_T_C_b38	rs683078	chr11:114552880:114553688:clu_19937_-:ENSG00000095110.8	114552880:114553688:clu_19937_-	1.1e-28	-0.68	Testis
ENSG00000095110.8	NXPE1	chr11_114546706_G_A_b38	rs545452	chr11:114552880:114553688:clu_19937_-:ENSG00000095110.8	114552880:114553688:clu_19937_-	1.1e-28	-0.68	Testis
ENSG00000095110.8	NXPE1	chr11_114547828_A_G_b38	rs648603	chr11:114552880:114553688:clu_19937_-:ENSG00000095110.8	114552880:114553688:clu_19937_-	1.1e-28	-0.68	Testis
ENSG00000095110.8	NXPE1	chr11_114552007_G_C_b38	rs600944	chr11:114552880:114553688:clu_19937_-:ENSG00000095110.8	114552880:114553688:clu_19937_-	1.1e-28	-0.68	Testis
ENSG00000095110.8	NXPE1	chr11_114552303_A_G_b38	rs602287	chr11:114552880:114553688:clu_19937_-:ENSG00000095110.8	114552880:114553688:clu_19937_-	1.1e-28	-0.68	Testis
ENSG00000095110.8	NXPE1	chr11_114552598_A_G_b38	rs531824	chr11:114552880:114553688:clu_19937_-:ENSG00000095110.8	114552880:114553688:clu_19937_-	1.1e-28	-0.68	Testis
ENSG00000095110.8	NXPE1	chr11_114552907_T_G_b38	rs507995	chr11:114552880:114553688:clu_19937_-:ENSG00000095110.8	114552880:114553688:clu_19937_-	1.1e-28	-0.68	Testis
ENSG00000095110.8	NXPE1	chr11_114481726_C_G_b38	rs536888	chr11:114551441:114552852:clu_19937_-:ENSG00000095110.8	114551441:114552852:clu_19937_-	1.1e-28	-0.63	Testis
ENSG00000095110.8	NXPE1	chr11_114554352_T_C_b38	rs632108	chr11:114552880:114553688:clu_19937_-:ENSG00000095110.8	114552880:114553688:clu_19937_-	1.5e-28	-0.68	Testis
ENSG00000095110.8	NXPE1	chr11_114524271_C_CA_b38	rs34437626	chr11:114552880:114553688:clu_19937_-:ENSG00000095110.8	114552880:114553688:clu_19937_-	1.6e-28	-0.68	Testis
ENSG00000095110.8	NXPE1	chr11_114561234_A_G_b38	rs678170	chr11:114551441:114551974:clu_19937_-:ENSG00000095110.8	114551441:114551974:clu_19937_-	1.7e-28	0.66	Testis
ENSG00000095110.8	NXPE1	chr11_114514263_G_A_b38	rs596217	chr11:114552880:114553688:clu_19937_-:ENSG00000095110.8	114552880:114553688:clu_19937_-	1.7e-28	-0.68	Testis
ENSG00000095110.8	NXPE1	chr11_114558061_G_A_b38	rs2045241	chr11:114551441:114552852:clu_11109_-:ENSG00000095110.8	114551441:114552852:clu_11109_-	1.8e-28	-0.59	Colon - Transverse
ENSG00000095110.8	NXPE1	chr11_114452905_A_G_b38	rs545355	chr11:114551441:114552852:clu_11109_-:ENSG00000095110.8	114551441:114552852:clu_11109_-	1.8e-28	-0.59	Colon - Transverse
ENSG00000095110.8	NXPE1	chr11_114510726_G_A_b38	rs1671819	chr11:114552880:114553688:clu_19937_-:ENSG00000095110.8	114552880:114553688:clu_19937_-	2.4e-28	-0.68	Testis
ENSG00000095110.8	NXPE1	chr11_114516428_T_C_b38	rs673766	chr11:114552880:114553688:clu_19937_-:ENSG00000095110.8	114552880:114553688:clu_19937_-	3.3e-28	-0.68	Testis
ENSG00000095110.8	NXPE1	chr11_114532952_G_A_b38	rs11215037	chr11:114551441:114552852:clu_11109_-:ENSG00000095110.8	114551441:114552852:clu_11109_-	3.5e-28	-0.58	Colon - Transverse
ENSG00000095110.8	NXPE1	chr11_114579807_T_A_b38	rs627866	chr11:114551441:114552852:clu_11109_-:ENSG00000095110.8	114551441:114552852:clu_11109_-	4.1e-28	-0.6	Colon - Transverse
ENSG00000095110.8	NXPE1	chr11_114513808_C_T_b38	rs555242	chr11:114552880:114553688:clu_19937_-:ENSG00000095110.8	114552880:114553688:clu_19937_-	5.7e-28	-0.68	Testis
ENSG00000095110.8	NXPE1	chr11_114556346_A_T_b38	rs576383	chr11:114552880:114553688:clu_19937_-:ENSG00000095110.8	114552880:114553688:clu_19937_-	6.5e-28	-0.66	Testis
ENSG00000095110.8	NXPE1	chr11_114470049_A_G_b38	rs10891676	chr11:114551441:114552852:clu_19937_-:ENSG00000095110.8	114551441:114552852:clu_19937_-	8.9e-28	-0.61	Testis
ENSG00000095110.8	NXPE1	chr11_114473503_A_T_b38	rs7124064	chr11:114551441:114552852:clu_19937_-:ENSG00000095110.8	114551441:114552852:clu_19937_-	8.9e-28	-0.61	Testis
ENSG00000095110.8	NXPE1	chr11_114483411_G_A_b38	rs35293213	chr11:114551441:114552852:clu_19937_-:ENSG00000095110.8	114551441:114552852:clu_19937_-	1.2e-27	-0.75	Testis
ENSG00000095110.8	NXPE1	chr11_114535453_C_G_b38	rs680595	chr11:114552085:114552852:clu_19937_-:ENSG00000095110.8	114552085:114552852:clu_19937_-	1.7e-27	0.69	Testis
ENSG00000095110.8	NXPE1	chr11_114535545_A_G_b38	rs507976	chr11:114552085:114552852:clu_19937_-:ENSG00000095110.8	114552085:114552852:clu_19937_-	1.7e-27	0.69	Testis
ENSG00000095110.8	NXPE1	chr11_114537576_A_G_b38	rs10790020	chr11:114552085:114552852:clu_19937_-:ENSG00000095110.8	114552085:114552852:clu_19937_-	1.7e-27	0.69	Testis
ENSG00000095110.8	NXPE1	chr11_114539940_T_G_b38	rs578014	chr11:114552085:114552852:clu_19937_-:ENSG00000095110.8	114552085:114552852:clu_19937_-	1.7e-27	0.69	Testis
ENSG00000095110.8	NXPE1	chr11_114544272_T_C_b38	rs683078	chr11:114552085:114552852:clu_19937_-:ENSG00000095110.8	114552085:114552852:clu_19937_-	1.7e-27	0.69	Testis
ENSG00000095110.8	NXPE1	chr11_114546706_G_A_b38	rs545452	chr11:114552085:114552852:clu_19937_-:ENSG00000095110.8	114552085:114552852:clu_19937_-	1.7e-27	0.69	Testis
ENSG00000095110.8	NXPE1	chr11_114547828_A_G_b38	rs648603	chr11:114552085:114552852:clu_19937_-:ENSG00000095110.8	114552085:114552852:clu_19937_-	1.7e-27	0.69	Testis
ENSG00000095110.8	NXPE1	chr11_114552007_G_C_b38	rs600944	chr11:114552085:114552852:clu_19937_-:ENSG00000095110.8	114552085:114552852:clu_19937_-	1.7e-27	0.69	Testis
ENSG00000095110.8	NXPE1	chr11_114552303_A_G_b38	rs602287	chr11:114552085:114552852:clu_19937_-:ENSG00000095110.8	114552085:114552852:clu_19937_-	1.7e-27	0.69	Testis
ENSG00000095110.8	NXPE1	chr11_114552598_A_G_b38	rs531824	chr11:114552085:114552852:clu_19937_-:ENSG00000095110.8	114552085:114552852:clu_19937_-	1.7e-27	0.69	Testis
ENSG00000095110.8	NXPE1	chr11_114552907_T_G_b38	rs507995	chr11:114552085:114552852:clu_19937_-:ENSG00000095110.8	114552085:114552852:clu_19937_-	1.7e-27	0.69	Testis
ENSG00000095110.8	NXPE1	chr11_114467357_A_G_b38	rs11215001	chr11:114551441:114552852:clu_19937_-:ENSG00000095110.8	114551441:114552852:clu_19937_-	1.8e-27	-0.6	Testis
ENSG00000095110.8	NXPE1	chr11_114573471_AT_A_b38		chr11:114552880:114553688:clu_19937_-:ENSG00000095110.8	114552880:114553688:clu_19937_-	1.9e-27	-0.66	Testis
ENSG00000095110.8	NXPE1	chr11_114524271_C_CA_b38	rs34437626	chr11:114552085:114552852:clu_19937_-:ENSG00000095110.8	114552085:114552852:clu_19937_-	2.3e-27	0.69	Testis
ENSG00000095110.8	NXPE1	chr11_114554352_T_C_b38	rs632108	chr11:114552085:114552852:clu_19937_-:ENSG00000095110.8	114552085:114552852:clu_19937_-	3.2e-27	0.69	Testis
ENSG00000095110.8	NXPE1	chr11_114570401_T_C_b38	rs513152	chr11:114551441:114551974:clu_19937_-:ENSG00000095110.8	114551441:114551974:clu_19937_-	3.2e-27	0.65	Testis
ENSG00000095110.8	NXPE1	chr11_114570526_C_T_b38	rs511590	chr11:114551441:114551974:clu_19937_-:ENSG00000095110.8	114551441:114551974:clu_19937_-	3.2e-27	0.65	Testis
ENSG00000095110.8	NXPE1	chr11_114471909_G_A_b38	rs10750052	chr11:114551441:114552852:clu_19937_-:ENSG00000095110.8	114551441:114552852:clu_19937_-	3.3e-27	-0.6	Testis
ENSG00000095110.8	NXPE1	chr11_114566222_A_G_b38	rs670668	chr11:114552085:114552852:clu_19937_-:ENSG00000095110.8	114552085:114552852:clu_19937_-	4.1e-27	0.69	Testis
ENSG00000095110.8	NXPE1	chr11_114517234_G_A_b38	rs7117324	chr11:114551441:114552852:clu_11109_-:ENSG00000095110.8	114551441:114552852:clu_11109_-	4.1e-27	-0.57	Colon - Transverse
ENSG00000095110.8	NXPE1	chr11_114570401_T_C_b38	rs513152	chr11:114551441:114552852:clu_11109_-:ENSG00000095110.8	114551441:114552852:clu_11109_-	4.9e-27	-0.57	Colon - Transverse
ENSG00000095110.8	NXPE1	chr11_114570526_C_T_b38	rs511590	chr11:114551441:114552852:clu_11109_-:ENSG00000095110.8	114551441:114552852:clu_11109_-	4.9e-27	-0.57	Colon - Transverse
ENSG00000095110.8	NXPE1	chr11_114575382_G_A_b38	rs11215064	chr11:114551441:114551974:clu_11109_-:ENSG00000095110.8	114551441:114551974:clu_11109_-	5.7e-27	0.48	Colon - Transverse
ENSG00000095110.8	NXPE1	chr11_114459296_A_G_b38	rs7116731	chr11:114551441:114552852:clu_19937_-:ENSG00000095110.8	114551441:114552852:clu_19937_-	5.9e-27	-0.6	Testis
ENSG00000095110.8	NXPE1	chr11_114465706_A_G_b38	rs3891642	chr11:114551441:114552852:clu_19937_-:ENSG00000095110.8	114551441:114552852:clu_19937_-	5.9e-27	-0.6	Testis
ENSG00000095110.8	NXPE1	chr11_114510726_G_A_b38	rs1671819	chr11:114552085:114552852:clu_19937_-:ENSG00000095110.8	114552085:114552852:clu_19937_-	6e-27	0.69	Testis
ENSG00000095110.8	NXPE1	chr11_114571221_G_A_b38	rs10891705	chr11:114551441:114551974:clu_11109_-:ENSG00000095110.8	114551441:114551974:clu_11109_-	6.2e-27	0.49	Colon - Transverse
ENSG00000095110.8	NXPE1	chr11_114516428_T_C_b38	rs673766	chr11:114552085:114552852:clu_19937_-:ENSG00000095110.8	114552085:114552852:clu_19937_-	7.1e-27	0.69	Testis
ENSG00000095110.8	NXPE1	chr11_114514263_G_A_b38	rs596217	chr11:114552085:114552852:clu_19937_-:ENSG00000095110.8	114552085:114552852:clu_19937_-	7.4e-27	0.68	Testis
ENSG00000095110.8	NXPE1	chr11_114513808_C_T_b38	rs555242	chr11:114552085:114552852:clu_19937_-:ENSG00000095110.8	114552085:114552852:clu_19937_-	8.1e-27	0.69	Testis
ENSG00000095110.8	NXPE1	chr11_114531541_A_G_b38	rs507075	chr11:114552085:114552852:clu_19937_-:ENSG00000095110.8	114552085:114552852:clu_19937_-	1e-26	0.69	Testis
ENSG00000095110.8	NXPE1	chr11_114561784_G_A_b38	rs583252	chr11:114552085:114552852:clu_19937_-:ENSG00000095110.8	114552085:114552852:clu_19937_-	1.2e-26	0.69	Testis
ENSG00000095110.8	NXPE1	chr11_114571381_A_G_b38	rs550897	chr11:114552085:114552852:clu_19937_-:ENSG00000095110.8	114552085:114552852:clu_19937_-	1.2e-26	0.69	Testis
ENSG00000095110.8	NXPE1	chr11_114571543_G_A_b38	rs481080	chr11:114552085:114552852:clu_19937_-:ENSG00000095110.8	114552085:114552852:clu_19937_-	1.2e-26	0.69	Testis
ENSG00000095110.8	NXPE1	chr11_114572321_T_C_b38	rs580126	chr11:114552085:114552852:clu_19937_-:ENSG00000095110.8	114552085:114552852:clu_19937_-	1.2e-26	0.69	Testis
ENSG00000095110.8	NXPE1	chr11_114572580_T_G_b38	rs679870	chr11:114552085:114552852:clu_19937_-:ENSG00000095110.8	114552085:114552852:clu_19937_-	1.2e-26	0.69	Testis
ENSG00000095110.8	NXPE1	chr11_114572851_C_A_b38	rs474427	chr11:114552085:114552852:clu_19937_-:ENSG00000095110.8	114552085:114552852:clu_19937_-	1.2e-26	0.69	Testis
ENSG00000095110.8	NXPE1	chr11_114535917_C_G_b38	rs484356	chr11:114551441:114551974:clu_19937_-:ENSG00000095110.8	114551441:114551974:clu_19937_-	1.7e-26	0.64	Testis
ENSG00000095110.8	NXPE1	chr11_114553856_A_G_b38	rs10431075	chr11:114551441:114551974:clu_11109_-:ENSG00000095110.8	114551441:114551974:clu_11109_-	1.8e-26	0.48	Colon - Transverse
ENSG00000095110.8	NXPE1	chr11_114575382_G_A_b38	rs11215064	chr11:114551441:114551974:clu_19937_-:ENSG00000095110.8	114551441:114551974:clu_19937_-	1.8e-26	0.65	Testis
ENSG00000095110.8	NXPE1	chr11_114522930_C_T_b38	rs10891692	chr11:114551441:114551974:clu_11109_-:ENSG00000095110.8	114551441:114551974:clu_11109_-	1.9e-26	0.48	Colon - Transverse	Coding (Missense) used for allelic expression analysis
ENSG00000095110.8	NXPE1	chr11_114558061_G_A_b38	rs2045241	chr11:114551441:114551974:clu_11109_-:ENSG00000095110.8	114551441:114551974:clu_11109_-	2e-26	0.48	Colon - Transverse
ENSG00000095110.8	NXPE1	chr11_114516108_C_T_b38	rs561722	chr11:114551441:114552852:clu_11109_-:ENSG00000095110.8	114551441:114552852:clu_11109_-	2.3e-26	-0.56	Colon - Transverse
ENSG00000095110.8	NXPE1	chr11_114530855_T_C_b38	rs524911	chr11:114551441:114551974:clu_19937_-:ENSG00000095110.8	114551441:114551974:clu_19937_-	2.8e-26	0.64	Testis	Coding (Synonymous) used for allelic expression analysis
ENSG00000095110.8	NXPE1	chr11_114571221_G_A_b38	rs10891705	chr11:114551441:114551974:clu_19937_-:ENSG00000095110.8	114551441:114551974:clu_19937_-	2.8e-26	0.65	Testis
ENSG00000095110.8	NXPE1	chr11_114570401_T_C_b38	rs513152	chr11:114551441:114551974:clu_11109_-:ENSG00000095110.8	114551441:114551974:clu_11109_-	2.8e-26	0.48	Colon - Transverse
ENSG00000095110.8	NXPE1	chr11_114570526_C_T_b38	rs511590	chr11:114551441:114551974:clu_11109_-:ENSG00000095110.8	114551441:114551974:clu_11109_-	2.8e-26	0.48	Colon - Transverse
ENSG00000095110.8	NXPE1	chr11_114526438_TTAAATTGCCTTTCTGCAGATCATGCTTTTGTTAAATTGTGAATTTGCATTTTAAACCACAAAGTGGATCA_T_b38	rs370130936	chr11:114551441:114552852:clu_11109_-:ENSG00000095110.8	114551441:114552852:clu_11109_-	3.6e-26	-0.56	Colon - Transverse
ENSG00000095110.8	NXPE1	chr11_114531850_C_T_b38	rs494754	chr11:114551441:114551974:clu_19937_-:ENSG00000095110.8	114551441:114551974:clu_19937_-	3.6e-26	0.63	Testis
ENSG00000095110.8	NXPE1	chr11_114535786_T_A_b38	rs485388	chr11:114551441:114551974:clu_19937_-:ENSG00000095110.8	114551441:114551974:clu_19937_-	3.6e-26	0.63	Testis
ENSG00000095110.8	NXPE1	chr11_114542724_G_T_b38	rs534912	chr11:114551441:114551974:clu_19937_-:ENSG00000095110.8	114551441:114551974:clu_19937_-	3.6e-26	0.63	Testis
ENSG00000095110.8	NXPE1	chr11_114558061_G_A_b38	rs2045241	chr11:114551441:114551974:clu_19937_-:ENSG00000095110.8	114551441:114551974:clu_19937_-	3.8e-26	0.64	Testis
ENSG00000095110.8	NXPE1	chr11_114553856_A_G_b38	rs10431075	chr11:114551441:114551974:clu_19937_-:ENSG00000095110.8	114551441:114551974:clu_19937_-	4.6e-26	0.64	Testis
ENSG00000095110.8	NXPE1	chr11_114535786_T_A_b38	rs485388	chr11:114551441:114552852:clu_11109_-:ENSG00000095110.8	114551441:114552852:clu_11109_-	5e-26	-0.56	Colon - Transverse
ENSG00000095110.8	NXPE1	chr11_114542724_G_T_b38	rs534912	chr11:114551441:114552852:clu_11109_-:ENSG00000095110.8	114551441:114552852:clu_11109_-	5e-26	-0.56	Colon - Transverse
ENSG00000095110.8	NXPE1	chr11_114532952_G_A_b38	rs11215037	chr11:114551441:114551974:clu_19937_-:ENSG00000095110.8	114551441:114551974:clu_19937_-	5.1e-26	0.64	Testis
ENSG00000095110.8	NXPE1	chr11_114522930_C_T_b38	rs10891692	chr11:114551441:114551974:clu_19937_-:ENSG00000095110.8	114551441:114551974:clu_19937_-	5.1e-26	0.64	Testis	Coding (Missense) used for allelic expression analysis
ENSG00000095110.8	NXPE1	chr11_114532952_G_A_b38	rs11215037	chr11:114551441:114551974:clu_11109_-:ENSG00000095110.8	114551441:114551974:clu_11109_-	5.3e-26	0.48	Colon - Transverse
ENSG00000095110.8	NXPE1	chr11_114549255_T_C_b38	rs515678	chr11:114551441:114552852:clu_11109_-:ENSG00000095110.8	114551441:114552852:clu_11109_-	5.7e-26	-0.56	Colon - Transverse
ENSG00000095110.8	NXPE1	chr11_114558144_A_G_b38	rs548756	chr11:114551441:114552852:clu_11109_-:ENSG00000095110.8	114551441:114552852:clu_11109_-	5.7e-26	-0.56	Colon - Transverse
ENSG00000095110.8	NXPE1	chr11_114471776_G_A_b38	rs10502188	chr11:114551441:114552852:clu_19937_-:ENSG00000095110.8	114551441:114552852:clu_19937_-	5.8e-26	-0.59	Testis
ENSG00000095110.8	NXPE1	chr11_114558144_A_G_b38	rs548756	chr11:114551441:114551974:clu_19937_-:ENSG00000095110.8	114551441:114551974:clu_19937_-	5.9e-26	0.63	Testis
ENSG00000095110.8	NXPE1	chr11_114561234_A_G_b38	rs678170	chr11:114551441:114552852:clu_11109_-:ENSG00000095110.8	114551441:114552852:clu_11109_-	6.3e-26	-0.56	Colon - Transverse
ENSG00000095110.8	NXPE1	chr11_114579807_T_A_b38	rs627866	chr11:114551441:114551974:clu_19937_-:ENSG00000095110.8	114551441:114551974:clu_19937_-	8.2e-26	0.64	Testis
ENSG00000095110.8	NXPE1	chr11_114561348_C_T_b38	rs11600618	chr11:114551441:114551974:clu_19937_-:ENSG00000095110.8	114551441:114551974:clu_19937_-	9.7e-26	0.63	Testis
ENSG00000095110.8	NXPE1	chr11_114549255_T_C_b38	rs515678	chr11:114551441:114551974:clu_19937_-:ENSG00000095110.8	114551441:114551974:clu_19937_-	9.9e-26	0.62	Testis
ENSG00000095110.8	NXPE1	chr11_114473451_C_T_b38	rs10891682	chr11:114552085:114552852:clu_11109_-:ENSG00000095110.8	114552085:114552852:clu_11109_-	1.1e-25	0.5	Colon - Transverse
ENSG00000095110.8	NXPE1	chr11_114561348_C_T_b38	rs11600618	chr11:114551441:114552852:clu_11109_-:ENSG00000095110.8	114551441:114552852:clu_11109_-	1.5e-25	-0.55	Colon - Transverse
ENSG00000095110.8	NXPE1	chr11_114560832_T_C_b38	rs560174	chr11:114551441:114551974:clu_19937_-:ENSG00000095110.8	114551441:114551974:clu_19937_-	1.6e-25	0.63	Testis
ENSG00000095110.8	NXPE1	chr11_114558156_TTTATAA_T_b38	rs5794919	chr11:114551441:114551974:clu_19937_-:ENSG00000095110.8	114551441:114551974:clu_19937_-	1.7e-25	0.62	Testis
ENSG00000095110.8	NXPE1	chr11_114517234_G_A_b38	rs7117324	chr11:114551441:114551974:clu_11109_-:ENSG00000095110.8	114551441:114551974:clu_11109_-	1.7e-25	0.47	Colon - Transverse
ENSG00000095110.8	NXPE1	chr11_114530855_T_C_b38	rs524911	chr11:114551441:114552852:clu_11109_-:ENSG00000095110.8	114551441:114552852:clu_11109_-	2e-25	-0.55	Colon - Transverse	Coding (Synonymous) used for allelic expression analysis
ENSG00000095110.8	NXPE1	chr11_114531850_C_T_b38	rs494754	chr11:114551441:114552852:clu_11109_-:ENSG00000095110.8	114551441:114552852:clu_11109_-	2e-25	-0.55	Colon - Transverse
ENSG00000095110.8	NXPE1	chr11_114516108_C_T_b38	rs561722	chr11:114551441:114551974:clu_19937_-:ENSG00000095110.8	114551441:114551974:clu_19937_-	2.5e-25	0.63	Testis
ENSG00000095110.8	NXPE1	chr11_114558156_TTTATAA_T_b38	rs5794919	chr11:114551441:114552852:clu_11109_-:ENSG00000095110.8	114551441:114552852:clu_11109_-	3.6e-25	-0.55	Colon - Transverse
ENSG00000095110.8	NXPE1	chr11_114464113_C_CG_b38	rs147484439	chr11:114551441:114552852:clu_11109_-:ENSG00000095110.8	114551441:114552852:clu_11109_-	3.7e-25	-0.62	Colon - Transverse
ENSG00000095110.8	NXPE1	chr11_114559212_A_G_b38	rs648541	chr11:114551441:114552852:clu_11109_-:ENSG00000095110.8	114551441:114552852:clu_11109_-	3.8e-25	-0.55	Colon - Transverse
ENSG00000095110.8	NXPE1	chr11_114559325_C_G_b38	rs580705	chr11:114551441:114552852:clu_11109_-:ENSG00000095110.8	114551441:114552852:clu_11109_-	3.8e-25	-0.55	Colon - Transverse
ENSG00000095110.8	NXPE1	chr11_114559688_A_G_b38	rs661054	chr11:114551441:114552852:clu_11109_-:ENSG00000095110.8	114551441:114552852:clu_11109_-	3.8e-25	-0.55	Colon - Transverse
ENSG00000095110.8	NXPE1	chr11_114559887_C_T_b38	rs661946	chr11:114551441:114552852:clu_11109_-:ENSG00000095110.8	114551441:114552852:clu_11109_-	3.8e-25	-0.55	Colon - Transverse	Non-coding (promoter region) - Putative causative role
ENSG00000095110.8	NXPE1	chr11_114517234_G_A_b38	rs7117324	chr11:114551441:114551974:clu_19937_-:ENSG00000095110.8	114551441:114551974:clu_19937_-	3.9e-25	0.63	Testis
ENSG00000095110.8	NXPE1	chr11_114453250_A_G_b38	rs548236	chr11:114551441:114552852:clu_11109_-:ENSG00000095110.8	114551441:114552852:clu_11109_-	4.1e-25	-0.54	Colon - Transverse
ENSG00000095110.8	NXPE1	chr11_114560832_T_C_b38	rs560174	chr11:114551441:114552852:clu_11109_-:ENSG00000095110.8	114551441:114552852:clu_11109_-	4.3e-25	-0.55	Colon - Transverse
ENSG00000095110.8	NXPE1	chr11_114522592_T_C_b38	rs492840	chr11:114551441:114552852:clu_19937_-:ENSG00000095110.8	114551441:114552852:clu_19937_-	4.5e-25	-0.67	Testis
ENSG00000095110.8	NXPE1	chr11_114415947_T_C_b38	rs2365626	chr11:114551441:114552852:clu_19937_-:ENSG00000095110.8	114551441:114552852:clu_19937_-	4.8e-25	-0.67	Testis
ENSG00000095110.8	NXPE1	chr11_114526438_TTAAATTGCCTTTCTGCAGATCATGCTTTTGTTAAATTGTGAATTTGCATTTTAAACCACAAAGTGGATCA_T_b38	rs370130936	chr11:114551441:114551974:clu_19937_-:ENSG00000095110.8	114551441:114551974:clu_19937_-	5.1e-25	0.62	Testis
ENSG00000095110.8	NXPE1	chr11_114535917_C_G_b38	rs484356	chr11:114551441:114552852:clu_11109_-:ENSG00000095110.8	114551441:114552852:clu_11109_-	5.9e-25	-0.55	Colon - Transverse
ENSG00000095110.8	NXPE1	chr11_114469303_C_T_b38	rs12789828	chr11:114551441:114552852:clu_11109_-:ENSG00000095110.8	114551441:114552852:clu_11109_-	6.8e-25	-0.6	Colon - Transverse
ENSG00000095110.8	NXPE1	chr11_114509583_G_A_b38	rs685278	chr11:114552085:114552852:clu_19937_-:ENSG00000095110.8	114552085:114552852:clu_19937_-	7.8e-25	0.66	Testis
ENSG00000095110.8	NXPE1	chr11_114466466_C_T_b38	rs11215000	chr11:114551441:114552852:clu_11109_-:ENSG00000095110.8	114551441:114552852:clu_11109_-	8.4e-25	-0.6	Colon - Transverse
ENSG00000095110.8	NXPE1	chr11_114466808_CCTTTT_C_b38	rs60421065	chr11:114551441:114552852:clu_11109_-:ENSG00000095110.8	114551441:114552852:clu_11109_-	8.4e-25	-0.6	Colon - Transverse
ENSG00000095110.8	NXPE1	chr11_114467390_G_C_b38	rs34394976	chr11:114551441:114552852:clu_11109_-:ENSG00000095110.8	114551441:114552852:clu_11109_-	8.4e-25	-0.6	Colon - Transverse
ENSG00000095110.8	NXPE1	chr11_114467573_G_A_b38	rs17117053	chr11:114551441:114552852:clu_11109_-:ENSG00000095110.8	114551441:114552852:clu_11109_-	8.4e-25	-0.6	Colon - Transverse
ENSG00000095110.8	NXPE1	chr11_114467793_G_A_b38	rs11215002	chr11:114551441:114552852:clu_11109_-:ENSG00000095110.8	114551441:114552852:clu_11109_-	8.4e-25	-0.6	Colon - Transverse
ENSG00000095110.8	NXPE1	chr11_114468521_G_A_b38	rs10891675	chr11:114551441:114552852:clu_11109_-:ENSG00000095110.8	114551441:114552852:clu_11109_-	8.4e-25	-0.6	Colon - Transverse
ENSG00000095110.8	NXPE1	chr11_114470209_C_G_b38	rs10891677	chr11:114551441:114552852:clu_11109_-:ENSG00000095110.8	114551441:114552852:clu_11109_-	8.4e-25	-0.6	Colon - Transverse
ENSG00000095110.8	NXPE1	chr11_114470557_G_C_b38	rs11215003	chr11:114551441:114552852:clu_11109_-:ENSG00000095110.8	114551441:114552852:clu_11109_-	8.4e-25	-0.6	Colon - Transverse
ENSG00000095110.8	NXPE1	chr11_114473397_C_T_b38	rs10891681	chr11:114551441:114552852:clu_11109_-:ENSG00000095110.8	114551441:114552852:clu_11109_-	8.4e-25	-0.6	Colon - Transverse
ENSG00000095110.8	NXPE1	chr11_114473991_G_T_b38	rs10891683	chr11:114551441:114552852:clu_11109_-:ENSG00000095110.8	114551441:114552852:clu_11109_-	8.4e-25	-0.6	Colon - Transverse
ENSG00000095110.8	NXPE1	chr11_114474298_A_T_b38	rs11215004	chr11:114551441:114552852:clu_11109_-:ENSG00000095110.8	114551441:114552852:clu_11109_-	8.4e-25	-0.6	Colon - Transverse
ENSG00000095110.8	NXPE1	chr11_114475160_C_CCAACATTTT_b38	rs71063572	chr11:114551441:114552852:clu_11109_-:ENSG00000095110.8	114551441:114552852:clu_11109_-	8.4e-25	-0.6	Colon - Transverse
ENSG00000095110.8	NXPE1	chr11_114475991_A_G_b38	rs11215006	chr11:114551441:114552852:clu_11109_-:ENSG00000095110.8	114551441:114552852:clu_11109_-	8.4e-25	-0.6	Colon - Transverse
ENSG00000095110.8	NXPE1	chr11_114476782_G_A_b38	rs10891684	chr11:114551441:114552852:clu_11109_-:ENSG00000095110.8	114551441:114552852:clu_11109_-	8.4e-25	-0.6	Colon - Transverse
ENSG00000095110.8	NXPE1	chr11_114476834_T_G_b38	rs10891685	chr11:114551441:114552852:clu_11109_-:ENSG00000095110.8	114551441:114552852:clu_11109_-	8.4e-25	-0.6	Colon - Transverse
ENSG00000095110.8	NXPE1	chr11_114479065_G_A_b38	rs12797627	chr11:114551441:114552852:clu_11109_-:ENSG00000095110.8	114551441:114552852:clu_11109_-	8.4e-25	-0.6	Colon - Transverse
ENSG00000095110.8	NXPE1	chr11_114486483_T_C_b38	rs7950419	chr11:114551441:114552852:clu_11109_-:ENSG00000095110.8	114551441:114552852:clu_11109_-	8.6e-25	-0.59	Colon - Transverse
ENSG00000095110.8	NXPE1	chr11_114486926_A_G_b38	rs11215015	chr11:114551441:114552852:clu_11109_-:ENSG00000095110.8	114551441:114552852:clu_11109_-	8.6e-25	-0.59	Colon - Transverse
ENSG00000095110.8	NXPE1	chr11_114489804_C_G_b38	rs11501085	chr11:114551441:114552852:clu_11109_-:ENSG00000095110.8	114551441:114552852:clu_11109_-	8.6e-25	-0.59	Colon - Transverse
ENSG00000095110.8	NXPE1	chr11_114466292_G_C_b38	rs4489779	chr11:114551441:114552852:clu_11109_-:ENSG00000095110.8	114551441:114552852:clu_11109_-	9.8e-25	-0.6	Colon - Transverse
ENSG00000095110.8	NXPE1	chr11_114466314_A_T_b38	rs4603338	chr11:114551441:114552852:clu_11109_-:ENSG00000095110.8	114551441:114552852:clu_11109_-	9.8e-25	-0.6	Colon - Transverse
ENSG00000095110.8	NXPE1	chr11_114489914_C_A_b38	rs11501086	chr11:114551441:114552852:clu_11109_-:ENSG00000095110.8	114551441:114552852:clu_11109_-	9.9e-25	-0.59	Colon - Transverse
ENSG00000095110.8	NXPE1	chr11_114491346_G_A_b38	rs7927168	chr11:114551441:114552852:clu_11109_-:ENSG00000095110.8	114551441:114552852:clu_11109_-	9.9e-25	-0.59	Colon - Transverse
ENSG00000095110.8	NXPE1	chr11_114571221_G_A_b38	rs10891705	chr11:114552085:114552852:clu_11109_-:ENSG00000095110.8	114552085:114552852:clu_11109_-	1e-24	0.48	Colon - Transverse
ENSG00000095110.8	NXPE1	chr11_114469406_C_G_b38	rs12790016	chr11:114551441:114552852:clu_11109_-:ENSG00000095110.8	114551441:114552852:clu_11109_-	1.1e-24	-0.6	Colon - Transverse
ENSG00000095110.8	NXPE1	chr11_114471844_C_T_b38	rs10891680	chr11:114551441:114552852:clu_11109_-:ENSG00000095110.8	114551441:114552852:clu_11109_-	1.1e-24	-0.6	Colon - Transverse
ENSG00000095110.8	NXPE1	chr11_114556346_A_T_b38	rs576383	chr11:114552085:114552852:clu_19937_-:ENSG00000095110.8	114552085:114552852:clu_19937_-	1.1e-24	0.65	Testis
ENSG00000095110.8	NXPE1	chr11_114559212_A_G_b38	rs648541	chr11:114551441:114551974:clu_19937_-:ENSG00000095110.8	114551441:114551974:clu_19937_-	1.1e-24	0.62	Testis
ENSG00000095110.8	NXPE1	chr11_114559325_C_G_b38	rs580705	chr11:114551441:114551974:clu_19937_-:ENSG00000095110.8	114551441:114551974:clu_19937_-	1.1e-24	0.62	Testis
ENSG00000095110.8	NXPE1	chr11_114559688_A_G_b38	rs661054	chr11:114551441:114551974:clu_19937_-:ENSG00000095110.8	114551441:114551974:clu_19937_-	1.1e-24	0.62	Testis
ENSG00000095110.8	NXPE1	chr11_114559887_C_T_b38	rs661946	chr11:114551441:114551974:clu_19937_-:ENSG00000095110.8	114551441:114551974:clu_19937_-	1.1e-24	0.62	Testis	Non-coding (promoter region) - Putative causative role
ENSG00000095110.8	NXPE1	chr11_114461542_AT_A_b38	rs57632797	chr11:114551441:114552852:clu_11109_-:ENSG00000095110.8	114551441:114552852:clu_11109_-	1.1e-24	-0.59	Colon - Transverse
ENSG00000095110.8	NXPE1	chr11_114461758_T_G_b38	rs10891670	chr11:114551441:114552852:clu_11109_-:ENSG00000095110.8	114551441:114552852:clu_11109_-	1.1e-24	-0.59	Colon - Transverse
ENSG00000095110.8	NXPE1	chr11_114461767_C_T_b38	rs10891671	chr11:114551441:114552852:clu_11109_-:ENSG00000095110.8	114551441:114552852:clu_11109_-	1.1e-24	-0.59	Colon - Transverse
ENSG00000095110.8	NXPE1	chr11_114462366_C_T_b38	rs10750051	chr11:114551441:114552852:clu_11109_-:ENSG00000095110.8	114551441:114552852:clu_11109_-	1.1e-24	-0.59	Colon - Transverse
ENSG00000095110.8	NXPE1	chr11_114462712_A_G_b38	rs10891672	chr11:114551441:114552852:clu_11109_-:ENSG00000095110.8	114551441:114552852:clu_11109_-	1.1e-24	-0.59	Colon - Transverse
ENSG00000095110.8	NXPE1	chr11_114463137_ATATC_A_b38	rs66630598	chr11:114551441:114552852:clu_11109_-:ENSG00000095110.8	114551441:114552852:clu_11109_-	1.1e-24	-0.59	Colon - Transverse
ENSG00000095110.8	NXPE1	chr11_114463438_T_G_b38	rs10891673	chr11:114551441:114552852:clu_11109_-:ENSG00000095110.8	114551441:114552852:clu_11109_-	1.1e-24	-0.59	Colon - Transverse
ENSG00000095110.8	NXPE1	chr11_114463516_T_G_b38	rs10891674	chr11:114551441:114552852:clu_11109_-:ENSG00000095110.8	114551441:114552852:clu_11109_-	1.1e-24	-0.59	Colon - Transverse
ENSG00000095110.8	NXPE1	chr11_114464367_A_G_b38	rs10790012	chr11:114551441:114552852:clu_11109_-:ENSG00000095110.8	114551441:114552852:clu_11109_-	1.1e-24	-0.59	Colon - Transverse
ENSG00000095110.8	NXPE1	chr11_114464380_T_C_b38	rs10790013	chr11:114551441:114552852:clu_11109_-:ENSG00000095110.8	114551441:114552852:clu_11109_-	1.1e-24	-0.59	Colon - Transverse
ENSG00000095110.8	NXPE1	chr11_114465468_C_T_b38	rs4569036	chr11:114551441:114552852:clu_11109_-:ENSG00000095110.8	114551441:114552852:clu_11109_-	1.1e-24	-0.59	Colon - Transverse
ENSG00000095110.8	NXPE1	chr11_114509583_G_A_b38	rs685278	chr11:114552880:114553688:clu_19937_-:ENSG00000095110.8	114552880:114553688:clu_19937_-	1.2e-24	-0.64	Testis
ENSG00000095110.8	NXPE1	chr11_114575382_G_A_b38	rs11215064	chr11:114552085:114552852:clu_11109_-:ENSG00000095110.8	114552085:114552852:clu_11109_-	1.3e-24	0.48	Colon - Transverse
ENSG00000095110.8	NXPE1	chr11_114490192_C_T_b38	rs61904866	chr11:114551441:114552852:clu_11109_-:ENSG00000095110.8	114551441:114552852:clu_11109_-	1.3e-24	-0.6	Colon - Transverse
ENSG00000095110.8	NXPE1	chr11_114526438_TTAAATTGCCTTTCTGCAGATCATGCTTTTGTTAAATTGTGAATTTGCATTTTAAACCACAAAGTGGATCA_T_b38	rs370130936	chr11:114551441:114551974:clu_11109_-:ENSG00000095110.8	114551441:114551974:clu_11109_-	1.4e-24	0.46	Colon - Transverse
ENSG00000095110.8	NXPE1	chr11_114516108_C_T_b38	rs561722	chr11:114551441:114551974:clu_11109_-:ENSG00000095110.8	114551441:114551974:clu_11109_-	1.4e-24	0.46	Colon - Transverse
ENSG00000095110.8	NXPE1	chr11_114469236_C_T_b38	rs12789644	chr11:114551441:114552852:clu_11109_-:ENSG00000095110.8	114551441:114552852:clu_11109_-	1.7e-24	-0.59	Colon - Transverse
ENSG00000095110.8	NXPE1	chr11_114535786_T_A_b38	rs485388	chr11:114551441:114551974:clu_11109_-:ENSG00000095110.8	114551441:114551974:clu_11109_-	1.7e-24	0.46	Colon - Transverse
ENSG00000095110.8	NXPE1	chr11_114542724_G_T_b38	rs534912	chr11:114551441:114551974:clu_11109_-:ENSG00000095110.8	114551441:114551974:clu_11109_-	1.7e-24	0.46	Colon - Transverse
ENSG00000095110.8	NXPE1	chr11_114570401_T_C_b38	rs513152	chr11:114552085:114552852:clu_11109_-:ENSG00000095110.8	114552085:114552852:clu_11109_-	1.7e-24	0.48	Colon - Transverse
ENSG00000095110.8	NXPE1	chr11_114570526_C_T_b38	rs511590	chr11:114552085:114552852:clu_11109_-:ENSG00000095110.8	114552085:114552852:clu_11109_-	1.7e-24	0.48	Colon - Transverse
ENSG00000095110.8	NXPE1	chr11_114469236_C_T_b38	rs12789644	chr11:114551441:114551974:clu_11109_-:ENSG00000095110.8	114551441:114551974:clu_11109_-	1.8e-24	0.5	Colon - Transverse
ENSG00000095110.8	NXPE1	chr11_114474911_G_A_b38	rs10790014	chr11:114551441:114552852:clu_11109_-:ENSG00000095110.8	114551441:114552852:clu_11109_-	2.5e-24	-0.55	Colon - Transverse
ENSG00000095110.8	NXPE1	chr11_114549255_T_C_b38	rs515678	chr11:114551441:114551974:clu_11109_-:ENSG00000095110.8	114551441:114551974:clu_11109_-	2.5e-24	0.46	Colon - Transverse
ENSG00000095110.8	NXPE1	chr11_114558144_A_G_b38	rs548756	chr11:114551441:114551974:clu_11109_-:ENSG00000095110.8	114551441:114551974:clu_11109_-	2.5e-24	0.46	Colon - Transverse
ENSG00000095110.8	NXPE1	chr11_114462735_A_G_b38	rs11214998	chr11:114551441:114552852:clu_11109_-:ENSG00000095110.8	114551441:114552852:clu_11109_-	2.5e-24	-0.6	Colon - Transverse
ENSG00000095110.8	NXPE1	chr11_114469303_C_T_b38	rs12789828	chr11:114551441:114551974:clu_11109_-:ENSG00000095110.8	114551441:114551974:clu_11109_-	3e-24	0.5	Colon - Transverse
ENSG00000095110.8	NXPE1	chr11_114558061_G_A_b38	rs2045241	chr11:114552085:114552852:clu_11109_-:ENSG00000095110.8	114552085:114552852:clu_11109_-	3.3e-24	0.48	Colon - Transverse
ENSG00000095110.8	NXPE1	chr11_114522930_C_T_b38	rs10891692	chr11:114552085:114552852:clu_11109_-:ENSG00000095110.8	114552085:114552852:clu_11109_-	3.3e-24	0.48	Colon - Transverse	Coding (Missense) used for allelic expression analysis
ENSG00000095110.8	NXPE1	chr11_114485371_G_T_b38	rs28507785	chr11:114551441:114552852:clu_11109_-:ENSG00000095110.8	114551441:114552852:clu_11109_-	3.4e-24	-0.58	Colon - Transverse
ENSG00000095110.8	NXPE1	chr11_114553856_A_G_b38	rs10431075	chr11:114552085:114552852:clu_11109_-:ENSG00000095110.8	114552085:114552852:clu_11109_-	3.5e-24	0.48	Colon - Transverse
ENSG00000095110.8	NXPE1	chr11_114453462_C_T_b38	rs11214996	chr11:114551441:114552852:clu_11109_-:ENSG00000095110.8	114551441:114552852:clu_11109_-	4.2e-24	-0.59	Colon - Transverse
ENSG00000095110.8	NXPE1	chr11_114453590_G_A_b38	rs11214997	chr11:114551441:114552852:clu_11109_-:ENSG00000095110.8	114551441:114552852:clu_11109_-	4.2e-24	-0.59	Colon - Transverse
ENSG00000095110.8	NXPE1	chr11_114453722_G_A_b38	rs12226764	chr11:114551441:114552852:clu_11109_-:ENSG00000095110.8	114551441:114552852:clu_11109_-	4.2e-24	-0.59	Colon - Transverse
ENSG00000095110.8	NXPE1	chr11_114453978_C_CTGGATTACA_b38	rs59668771	chr11:114551441:114552852:clu_11109_-:ENSG00000095110.8	114551441:114552852:clu_11109_-	4.2e-24	-0.59	Colon - Transverse
ENSG00000095110.8	NXPE1	chr11_114455216_G_T_b38	rs10891663	chr11:114551441:114552852:clu_11109_-:ENSG00000095110.8	114551441:114552852:clu_11109_-	4.2e-24	-0.59	Colon - Transverse
ENSG00000095110.8	NXPE1	chr11_114456431_T_C_b38	rs34663079	chr11:114551441:114552852:clu_11109_-:ENSG00000095110.8	114551441:114552852:clu_11109_-	4.2e-24	-0.59	Colon - Transverse
ENSG00000095110.8	NXPE1	chr11_114457710_A_T_b38	rs3863301	chr11:114551441:114552852:clu_11109_-:ENSG00000095110.8	114551441:114552852:clu_11109_-	4.2e-24	-0.59	Colon - Transverse
ENSG00000095110.8	NXPE1	chr11_114458472_G_A_b38	rs17117032	chr11:114551441:114552852:clu_11109_-:ENSG00000095110.8	114551441:114552852:clu_11109_-	4.2e-24	-0.59	Colon - Transverse
ENSG00000095110.8	NXPE1	chr11_114459146_AAAT_A_b38	rs60182961	chr11:114551441:114552852:clu_11109_-:ENSG00000095110.8	114551441:114552852:clu_11109_-	4.2e-24	-0.59	Colon - Transverse
ENSG00000095110.8	NXPE1	chr11_114459503_T_C_b38	rs12277244	chr11:114551441:114552852:clu_11109_-:ENSG00000095110.8	114551441:114552852:clu_11109_-	4.2e-24	-0.59	Colon - Transverse
ENSG00000095110.8	NXPE1	chr11_114460498_A_G_b38	rs10891668	chr11:114551441:114552852:clu_11109_-:ENSG00000095110.8	114551441:114552852:clu_11109_-	4.2e-24	-0.59	Colon - Transverse
ENSG00000095110.8	NXPE1	chr11_114530855_T_C_b38	rs524911	chr11:114551441:114551974:clu_11109_-:ENSG00000095110.8	114551441:114551974:clu_11109_-	4.5e-24	0.45	Colon - Transverse	Coding (Synonymous) used for allelic expression analysis
ENSG00000095110.8	NXPE1	chr11_114531850_C_T_b38	rs494754	chr11:114551441:114551974:clu_11109_-:ENSG00000095110.8	114551441:114551974:clu_11109_-	4.5e-24	0.45	Colon - Transverse
ENSG00000095110.8	NXPE1	chr11_114466466_C_T_b38	rs11215000	chr11:114551441:114551974:clu_11109_-:ENSG00000095110.8	114551441:114551974:clu_11109_-	4.7e-24	0.5	Colon - Transverse
ENSG00000095110.8	NXPE1	chr11_114466808_CCTTTT_C_b38	rs60421065	chr11:114551441:114551974:clu_11109_-:ENSG00000095110.8	114551441:114551974:clu_11109_-	4.7e-24	0.5	Colon - Transverse
ENSG00000095110.8	NXPE1	chr11_114467390_G_C_b38	rs34394976	chr11:114551441:114551974:clu_11109_-:ENSG00000095110.8	114551441:114551974:clu_11109_-	4.7e-24	0.5	Colon - Transverse
ENSG00000095110.8	NXPE1	chr11_114467573_G_A_b38	rs17117053	chr11:114551441:114551974:clu_11109_-:ENSG00000095110.8	114551441:114551974:clu_11109_-	4.7e-24	0.5	Colon - Transverse
ENSG00000095110.8	NXPE1	chr11_114467793_G_A_b38	rs11215002	chr11:114551441:114551974:clu_11109_-:ENSG00000095110.8	114551441:114551974:clu_11109_-	4.7e-24	0.5	Colon - Transverse
ENSG00000095110.8	NXPE1	chr11_114468521_G_A_b38	rs10891675	chr11:114551441:114551974:clu_11109_-:ENSG00000095110.8	114551441:114551974:clu_11109_-	4.7e-24	0.5	Colon - Transverse
ENSG00000095110.8	NXPE1	chr11_114470209_C_G_b38	rs10891677	chr11:114551441:114551974:clu_11109_-:ENSG00000095110.8	114551441:114551974:clu_11109_-	4.7e-24	0.5	Colon - Transverse
ENSG00000095110.8	NXPE1	chr11_114470557_G_C_b38	rs11215003	chr11:114551441:114551974:clu_11109_-:ENSG00000095110.8	114551441:114551974:clu_11109_-	4.7e-24	0.5	Colon - Transverse
ENSG00000095110.8	NXPE1	chr11_114473397_C_T_b38	rs10891681	chr11:114551441:114551974:clu_11109_-:ENSG00000095110.8	114551441:114551974:clu_11109_-	4.7e-24	0.5	Colon - Transverse
ENSG00000095110.8	NXPE1	chr11_114473991_G_T_b38	rs10891683	chr11:114551441:114551974:clu_11109_-:ENSG00000095110.8	114551441:114551974:clu_11109_-	4.7e-24	0.5	Colon - Transverse
ENSG00000095110.8	NXPE1	chr11_114474298_A_T_b38	rs11215004	chr11:114551441:114551974:clu_11109_-:ENSG00000095110.8	114551441:114551974:clu_11109_-	4.7e-24	0.5	Colon - Transverse
ENSG00000095110.8	NXPE1	chr11_114475160_C_CCAACATTTT_b38	rs71063572	chr11:114551441:114551974:clu_11109_-:ENSG00000095110.8	114551441:114551974:clu_11109_-	4.7e-24	0.5	Colon - Transverse
ENSG00000095110.8	NXPE1	chr11_114475991_A_G_b38	rs11215006	chr11:114551441:114551974:clu_11109_-:ENSG00000095110.8	114551441:114551974:clu_11109_-	4.7e-24	0.5	Colon - Transverse
ENSG00000095110.8	NXPE1	chr11_114476782_G_A_b38	rs10891684	chr11:114551441:114551974:clu_11109_-:ENSG00000095110.8	114551441:114551974:clu_11109_-	4.7e-24	0.5	Colon - Transverse
ENSG00000095110.8	NXPE1	chr11_114476834_T_G_b38	rs10891685	chr11:114551441:114551974:clu_11109_-:ENSG00000095110.8	114551441:114551974:clu_11109_-	4.7e-24	0.5	Colon - Transverse
ENSG00000095110.8	NXPE1	chr11_114479065_G_A_b38	rs12797627	chr11:114551441:114551974:clu_11109_-:ENSG00000095110.8	114551441:114551974:clu_11109_-	4.7e-24	0.5	Colon - Transverse
ENSG00000095110.8	NXPE1	chr11_114458127_T_C_b38	rs7949570	chr11:114551441:114552852:clu_11109_-:ENSG00000095110.8	114551441:114552852:clu_11109_-	5.2e-24	-0.53	Colon - Transverse
ENSG00000095110.8	NXPE1	chr11_114509583_G_A_b38	rs685278	chr11:114551441:114551974:clu_19937_-:ENSG00000095110.8	114551441:114551974:clu_19937_-	5.3e-24	0.61	Testis
ENSG00000095110.8	NXPE1	chr11_114517234_G_A_b38	rs7117324	chr11:114552085:114552852:clu_11109_-:ENSG00000095110.8	114552085:114552852:clu_11109_-	6.3e-24	0.47	Colon - Transverse
ENSG00000095110.8	NXPE1	chr11_114464633_G_A_b38	rs4936296	chr11:114551441:114552852:clu_11109_-:ENSG00000095110.8	114551441:114552852:clu_11109_-	6.7e-24	-0.53	Colon - Transverse
ENSG00000095110.8	NXPE1	chr11_114466292_G_C_b38	rs4489779	chr11:114551441:114551974:clu_11109_-:ENSG00000095110.8	114551441:114551974:clu_11109_-	7.6e-24	0.5	Colon - Transverse
ENSG00000095110.8	NXPE1	chr11_114466314_A_T_b38	rs4603338	chr11:114551441:114551974:clu_11109_-:ENSG00000095110.8	114551441:114551974:clu_11109_-	7.6e-24	0.5	Colon - Transverse
ENSG00000095110.8	NXPE1	chr11_114464113_C_CG_b38	rs147484439	chr11:114551441:114551974:clu_11109_-:ENSG00000095110.8	114551441:114551974:clu_11109_-	7.8e-24	0.51	Colon - Transverse
ENSG00000095110.8	NXPE1	chr11_114532952_G_A_b38	rs11215037	chr11:114552085:114552852:clu_11109_-:ENSG00000095110.8	114552085:114552852:clu_11109_-	8.6e-24	0.47	Colon - Transverse
ENSG00000095110.8	NXPE1	chr11_114573471_AT_A_b38		chr11:114552085:114552852:clu_19937_-:ENSG00000095110.8	114552085:114552852:clu_19937_-	9e-24	0.64	Testis
ENSG00000095110.8	NXPE1	chr11_114526438_TTAAATTGCCTTTCTGCAGATCATGCTTTTGTTAAATTGTGAATTTGCATTTTAAACCACAAAGTGGATCA_T_b38	rs370130936	chr11:114552085:114552852:clu_11109_-:ENSG00000095110.8	114552085:114552852:clu_11109_-	1e-23	0.47	Colon - Transverse
ENSG00000095110.8	NXPE1	chr11_114461542_AT_A_b38	rs57632797	chr11:114551441:114551974:clu_11109_-:ENSG00000095110.8	114551441:114551974:clu_11109_-	1e-23	0.49	Colon - Transverse
ENSG00000095110.8	NXPE1	chr11_114461758_T_G_b38	rs10891670	chr11:114551441:114551974:clu_11109_-:ENSG00000095110.8	114551441:114551974:clu_11109_-	1e-23	0.49	Colon - Transverse
ENSG00000095110.8	NXPE1	chr11_114461767_C_T_b38	rs10891671	chr11:114551441:114551974:clu_11109_-:ENSG00000095110.8	114551441:114551974:clu_11109_-	1e-23	0.49	Colon - Transverse
ENSG00000095110.8	NXPE1	chr11_114462366_C_T_b38	rs10750051	chr11:114551441:114551974:clu_11109_-:ENSG00000095110.8	114551441:114551974:clu_11109_-	1e-23	0.49	Colon - Transverse
ENSG00000095110.8	NXPE1	chr11_114462712_A_G_b38	rs10891672	chr11:114551441:114551974:clu_11109_-:ENSG00000095110.8	114551441:114551974:clu_11109_-	1e-23	0.49	Colon - Transverse
ENSG00000095110.8	NXPE1	chr11_114463137_ATATC_A_b38	rs66630598	chr11:114551441:114551974:clu_11109_-:ENSG00000095110.8	114551441:114551974:clu_11109_-	1e-23	0.49	Colon - Transverse
ENSG00000095110.8	NXPE1	chr11_114463438_T_G_b38	rs10891673	chr11:114551441:114551974:clu_11109_-:ENSG00000095110.8	114551441:114551974:clu_11109_-	1e-23	0.49	Colon - Transverse
ENSG00000095110.8	NXPE1	chr11_114463516_T_G_b38	rs10891674	chr11:114551441:114551974:clu_11109_-:ENSG00000095110.8	114551441:114551974:clu_11109_-	1e-23	0.49	Colon - Transverse
ENSG00000095110.8	NXPE1	chr11_114464367_A_G_b38	rs10790012	chr11:114551441:114551974:clu_11109_-:ENSG00000095110.8	114551441:114551974:clu_11109_-	1e-23	0.49	Colon - Transverse
ENSG00000095110.8	NXPE1	chr11_114464380_T_C_b38	rs10790013	chr11:114551441:114551974:clu_11109_-:ENSG00000095110.8	114551441:114551974:clu_11109_-	1e-23	0.49	Colon - Transverse
ENSG00000095110.8	NXPE1	chr11_114465468_C_T_b38	rs4569036	chr11:114551441:114551974:clu_11109_-:ENSG00000095110.8	114551441:114551974:clu_11109_-	1e-23	0.49	Colon - Transverse
ENSG00000095110.8	NXPE1	chr11_114492931_A_G_b38	rs11215018	chr11:114551441:114552852:clu_11109_-:ENSG00000095110.8	114551441:114552852:clu_11109_-	1.1e-23	-0.57	Colon - Transverse
ENSG00000095110.8	NXPE1	chr11_114561234_A_G_b38	rs678170	chr11:114551441:114551974:clu_11109_-:ENSG00000095110.8	114551441:114551974:clu_11109_-	1.1e-23	0.45	Colon - Transverse
ENSG00000095110.8	NXPE1	chr11_114535786_T_A_b38	rs485388	chr11:114552085:114552852:clu_11109_-:ENSG00000095110.8	114552085:114552852:clu_11109_-	1.2e-23	0.47	Colon - Transverse
ENSG00000095110.8	NXPE1	chr11_114542724_G_T_b38	rs534912	chr11:114552085:114552852:clu_11109_-:ENSG00000095110.8	114552085:114552852:clu_11109_-	1.2e-23	0.47	Colon - Transverse
ENSG00000095110.8	NXPE1	chr11_114489914_C_A_b38	rs11501086	chr11:114551441:114551974:clu_11109_-:ENSG00000095110.8	114551441:114551974:clu_11109_-	1.2e-23	0.49	Colon - Transverse
ENSG00000095110.8	NXPE1	chr11_114491346_G_A_b38	rs7927168	chr11:114551441:114551974:clu_11109_-:ENSG00000095110.8	114551441:114551974:clu_11109_-	1.2e-23	0.49	Colon - Transverse
ENSG00000095110.8	NXPE1	chr11_114516108_C_T_b38	rs561722	chr11:114552085:114552852:clu_11109_-:ENSG00000095110.8	114552085:114552852:clu_11109_-	1.4e-23	0.47	Colon - Transverse
ENSG00000095110.8	NXPE1	chr11_114453250_A_G_b38	rs548236	chr11:114526692:114527840:clu_19935_-:ENSG00000095110.8	114526692:114527840:clu_19935_-	1.7e-23	0.68	Testis
ENSG00000095110.8	NXPE1	chr11_114549255_T_C_b38	rs515678	chr11:114552085:114552852:clu_11109_-:ENSG00000095110.8	114552085:114552852:clu_11109_-	1.9e-23	0.47	Colon - Transverse
ENSG00000095110.8	NXPE1	chr11_114558144_A_G_b38	rs548756	chr11:114552085:114552852:clu_11109_-:ENSG00000095110.8	114552085:114552852:clu_11109_-	1.9e-23	0.47	Colon - Transverse
ENSG00000095110.8	NXPE1	chr11_114568940_C_G_b38	rs10790025	chr11:114551441:114551974:clu_19937_-:ENSG00000095110.8	114551441:114551974:clu_19937_-	2.4e-23	0.68	Testis
ENSG00000095110.8	NXPE1	chr11_114570082_G_A_b38	rs12794122	chr11:114551441:114551974:clu_19937_-:ENSG00000095110.8	114551441:114551974:clu_19937_-	2.4e-23	0.68	Testis
ENSG00000095110.8	NXPE1	chr11_114469406_C_G_b38	rs12790016	chr11:114551441:114551974:clu_11109_-:ENSG00000095110.8	114551441:114551974:clu_11109_-	2.6e-23	0.5	Colon - Transverse
ENSG00000095110.8	NXPE1	chr11_114471844_C_T_b38	rs10891680	chr11:114551441:114551974:clu_11109_-:ENSG00000095110.8	114551441:114551974:clu_11109_-	2.6e-23	0.5	Colon - Transverse
ENSG00000095110.8	NXPE1	chr11_114485371_G_T_b38	rs28507785	chr11:114551441:114551974:clu_11109_-:ENSG00000095110.8	114551441:114551974:clu_11109_-	2.6e-23	0.48	Colon - Transverse
ENSG00000095110.8	NXPE1	chr11_114530855_T_C_b38	rs524911	chr11:114552085:114552852:clu_11109_-:ENSG00000095110.8	114552085:114552852:clu_11109_-	3.1e-23	0.46	Colon - Transverse	Coding (Synonymous) used for allelic expression analysis
ENSG00000095110.8	NXPE1	chr11_114531850_C_T_b38	rs494754	chr11:114552085:114552852:clu_11109_-:ENSG00000095110.8	114552085:114552852:clu_11109_-	3.1e-23	0.46	Colon - Transverse
ENSG00000095110.8	NXPE1	chr11_114558156_TTTATAA_T_b38	rs5794919	chr11:114551441:114551974:clu_11109_-:ENSG00000095110.8	114551441:114551974:clu_11109_-	3.2e-23	0.44	Colon - Transverse
ENSG00000095110.8	NXPE1	chr11_114469303_C_T_b38	rs12789828	chr11:114551441:114552852:clu_19937_-:ENSG00000095110.8	114551441:114552852:clu_19937_-	3.3e-23	-0.65	Testis
ENSG00000095110.8	NXPE1	chr11_114526777_T_C_b38	rs7122337	chr11:114551441:114551974:clu_19937_-:ENSG00000095110.8	114551441:114551974:clu_19937_-	3.5e-23	0.67	Testis
ENSG00000095110.8	NXPE1	chr11_114551916_G_A_b38	rs1350070	chr11:114551441:114551974:clu_19937_-:ENSG00000095110.8	114551441:114551974:clu_19937_-	3.5e-23	0.67	Testis
ENSG00000095110.8	NXPE1	chr11_114552082_G_C_b38	rs1350069	chr11:114551441:114551974:clu_19937_-:ENSG00000095110.8	114551441:114551974:clu_19937_-	3.5e-23	0.67	Testis
ENSG00000095110.8	NXPE1	chr11_114552119_G_A_b38	rs61904879	chr11:114551441:114551974:clu_19937_-:ENSG00000095110.8	114551441:114551974:clu_19937_-	3.5e-23	0.67	Testis
ENSG00000095110.8	NXPE1	chr11_114552245_G_A_b38	rs73016119	chr11:114551441:114551974:clu_19937_-:ENSG00000095110.8	114551441:114551974:clu_19937_-	3.5e-23	0.67	Testis
ENSG00000095110.8	NXPE1	chr11_114552306_G_C_b38	rs61904880	chr11:114551441:114551974:clu_19937_-:ENSG00000095110.8	114551441:114551974:clu_19937_-	3.5e-23	0.67	Testis
ENSG00000095110.8	NXPE1	chr11_114573471_AT_A_b38		chr11:114551441:114551974:clu_11109_-:ENSG00000095110.8	114551441:114551974:clu_11109_-	3.8e-23	0.45	Colon - Transverse
ENSG00000095110.8	NXPE1	chr11_114559325_C_G_b38	rs580705	chr11:114551441:114551974:clu_11109_-:ENSG00000095110.8	114551441:114551974:clu_11109_-	3.9e-23	0.44	Colon - Transverse
ENSG00000095110.8	NXPE1	chr11_114559887_C_T_b38	rs661946	chr11:114551441:114551974:clu_11109_-:ENSG00000095110.8	114551441:114551974:clu_11109_-	3.9e-23	0.44	Colon - Transverse	Non-coding (promoter region) - Putative causative role
ENSG00000095110.8	NXPE1	chr11_114559212_A_G_b38	rs648541	chr11:114551441:114551974:clu_11109_-:ENSG00000095110.8	114551441:114551974:clu_11109_-	3.9e-23	0.44	Colon - Transverse
ENSG00000095110.8	NXPE1	chr11_114559688_A_G_b38	rs661054	chr11:114551441:114551974:clu_11109_-:ENSG00000095110.8	114551441:114551974:clu_11109_-	3.9e-23	0.44	Colon - Transverse
ENSG00000095110.8	NXPE1	chr11_114453462_C_T_b38	rs11214996	chr11:114551441:114551974:clu_11109_-:ENSG00000095110.8	114551441:114551974:clu_11109_-	4.1e-23	0.49	Colon - Transverse
ENSG00000095110.8	NXPE1	chr11_114453590_G_A_b38	rs11214997	chr11:114551441:114551974:clu_11109_-:ENSG00000095110.8	114551441:114551974:clu_11109_-	4.1e-23	0.49	Colon - Transverse
ENSG00000095110.8	NXPE1	chr11_114453722_G_A_b38	rs12226764	chr11:114551441:114551974:clu_11109_-:ENSG00000095110.8	114551441:114551974:clu_11109_-	4.1e-23	0.49	Colon - Transverse
ENSG00000095110.8	NXPE1	chr11_114453978_C_CTGGATTACA_b38	rs59668771	chr11:114551441:114551974:clu_11109_-:ENSG00000095110.8	114551441:114551974:clu_11109_-	4.1e-23	0.49	Colon - Transverse
ENSG00000095110.8	NXPE1	chr11_114455216_G_T_b38	rs10891663	chr11:114551441:114551974:clu_11109_-:ENSG00000095110.8	114551441:114551974:clu_11109_-	4.1e-23	0.49	Colon - Transverse
ENSG00000095110.8	NXPE1	chr11_114456431_T_C_b38	rs34663079	chr11:114551441:114551974:clu_11109_-:ENSG00000095110.8	114551441:114551974:clu_11109_-	4.1e-23	0.49	Colon - Transverse
ENSG00000095110.8	NXPE1	chr11_114457710_A_T_b38	rs3863301	chr11:114551441:114551974:clu_11109_-:ENSG00000095110.8	114551441:114551974:clu_11109_-	4.1e-23	0.49	Colon - Transverse
ENSG00000095110.8	NXPE1	chr11_114458472_G_A_b38	rs17117032	chr11:114551441:114551974:clu_11109_-:ENSG00000095110.8	114551441:114551974:clu_11109_-	4.1e-23	0.49	Colon - Transverse
ENSG00000095110.8	NXPE1	chr11_114459146_AAAT_A_b38	rs60182961	chr11:114551441:114551974:clu_11109_-:ENSG00000095110.8	114551441:114551974:clu_11109_-	4.1e-23	0.49	Colon - Transverse
ENSG00000095110.8	NXPE1	chr11_114459503_T_C_b38	rs12277244	chr11:114551441:114551974:clu_11109_-:ENSG00000095110.8	114551441:114551974:clu_11109_-	4.1e-23	0.49	Colon - Transverse
ENSG00000095110.8	NXPE1	chr11_114460498_A_G_b38	rs10891668	chr11:114551441:114551974:clu_11109_-:ENSG00000095110.8	114551441:114551974:clu_11109_-	4.1e-23	0.49	Colon - Transverse
ENSG00000095110.8	NXPE1	chr11_114471555_T_C_b38	rs10891679	chr11:114551441:114552852:clu_11109_-:ENSG00000095110.8	114551441:114552852:clu_11109_-	4.2e-23	-0.52	Colon - Transverse
ENSG00000095110.8	NXPE1	chr11_114486483_T_C_b38	rs7950419	chr11:114551441:114552852:clu_19937_-:ENSG00000095110.8	114551441:114552852:clu_19937_-	4.7e-23	-0.65	Testis
ENSG00000095110.8	NXPE1	chr11_114486926_A_G_b38	rs11215015	chr11:114551441:114552852:clu_19937_-:ENSG00000095110.8	114551441:114552852:clu_19937_-	4.7e-23	-0.65	Testis
ENSG00000095110.8	NXPE1	chr11_114489804_C_G_b38	rs11501085	chr11:114551441:114552852:clu_19937_-:ENSG00000095110.8	114551441:114552852:clu_19937_-	4.7e-23	-0.65	Testis
ENSG00000095110.8	NXPE1	chr11_114486483_T_C_b38	rs7950419	chr11:114551441:114551974:clu_11109_-:ENSG00000095110.8	114551441:114551974:clu_11109_-	5.1e-23	0.48	Colon - Transverse
ENSG00000095110.8	NXPE1	chr11_114486926_A_G_b38	rs11215015	chr11:114551441:114551974:clu_11109_-:ENSG00000095110.8	114551441:114551974:clu_11109_-	5.1e-23	0.48	Colon - Transverse
ENSG00000095110.8	NXPE1	chr11_114489804_C_G_b38	rs11501085	chr11:114551441:114551974:clu_11109_-:ENSG00000095110.8	114551441:114551974:clu_11109_-	5.1e-23	0.48	Colon - Transverse
ENSG00000095110.8	NXPE1	chr11_114566222_A_G_b38	rs670668	chr11:114551441:114551974:clu_11109_-:ENSG00000095110.8	114551441:114551974:clu_11109_-	5.6e-23	0.45	Colon - Transverse
ENSG00000095110.8	NXPE1	chr11_114462735_A_G_b38	rs11214998	chr11:114551441:114551974:clu_11109_-:ENSG00000095110.8	114551441:114551974:clu_11109_-	6.2e-23	0.49	Colon - Transverse
ENSG00000095110.8	NXPE1	chr11_114490192_C_T_b38	rs61904866	chr11:114551441:114551974:clu_11109_-:ENSG00000095110.8	114551441:114551974:clu_11109_-	6.8e-23	0.49	Colon - Transverse
ENSG00000095110.8	NXPE1	chr11_114579807_T_A_b38	rs627866	chr11:114552880:114553688:clu_19937_-:ENSG00000095110.8	114552880:114553688:clu_19937_-	6.9e-23	-0.62	Testis
ENSG00000095110.8	NXPE1	chr11_114466466_C_T_b38	rs11215000	chr11:114551441:114552852:clu_19937_-:ENSG00000095110.8	114551441:114552852:clu_19937_-	6.9e-23	-0.64	Testis
ENSG00000095110.8	NXPE1	chr11_114466808_CCTTTT_C_b38	rs60421065	chr11:114551441:114552852:clu_19937_-:ENSG00000095110.8	114551441:114552852:clu_19937_-	6.9e-23	-0.64	Testis
ENSG00000095110.8	NXPE1	chr11_114467390_G_C_b38	rs34394976	chr11:114551441:114552852:clu_19937_-:ENSG00000095110.8	114551441:114552852:clu_19937_-	6.9e-23	-0.64	Testis
ENSG00000095110.8	NXPE1	chr11_114467573_G_A_b38	rs17117053	chr11:114551441:114552852:clu_19937_-:ENSG00000095110.8	114551441:114552852:clu_19937_-	6.9e-23	-0.64	Testis
ENSG00000095110.8	NXPE1	chr11_114467793_G_A_b38	rs11215002	chr11:114551441:114552852:clu_19937_-:ENSG00000095110.8	114551441:114552852:clu_19937_-	6.9e-23	-0.64	Testis
ENSG00000095110.8	NXPE1	chr11_114468521_G_A_b38	rs10891675	chr11:114551441:114552852:clu_19937_-:ENSG00000095110.8	114551441:114552852:clu_19937_-	6.9e-23	-0.64	Testis
ENSG00000095110.8	NXPE1	chr11_114470209_C_G_b38	rs10891677	chr11:114551441:114552852:clu_19937_-:ENSG00000095110.8	114551441:114552852:clu_19937_-	6.9e-23	-0.64	Testis
ENSG00000095110.8	NXPE1	chr11_114470557_G_C_b38	rs11215003	chr11:114551441:114552852:clu_19937_-:ENSG00000095110.8	114551441:114552852:clu_19937_-	6.9e-23	-0.64	Testis
ENSG00000095110.8	NXPE1	chr11_114473397_C_T_b38	rs10891681	chr11:114551441:114552852:clu_19937_-:ENSG00000095110.8	114551441:114552852:clu_19937_-	6.9e-23	-0.64	Testis
ENSG00000095110.8	NXPE1	chr11_114473991_G_T_b38	rs10891683	chr11:114551441:114552852:clu_19937_-:ENSG00000095110.8	114551441:114552852:clu_19937_-	6.9e-23	-0.64	Testis
ENSG00000095110.8	NXPE1	chr11_114474298_A_T_b38	rs11215004	chr11:114551441:114552852:clu_19937_-:ENSG00000095110.8	114551441:114552852:clu_19937_-	6.9e-23	-0.64	Testis
ENSG00000095110.8	NXPE1	chr11_114475160_C_CCAACATTTT_b38	rs71063572	chr11:114551441:114552852:clu_19937_-:ENSG00000095110.8	114551441:114552852:clu_19937_-	6.9e-23	-0.64	Testis
ENSG00000095110.8	NXPE1	chr11_114475991_A_G_b38	rs11215006	chr11:114551441:114552852:clu_19937_-:ENSG00000095110.8	114551441:114552852:clu_19937_-	6.9e-23	-0.64	Testis
ENSG00000095110.8	NXPE1	chr11_114476782_G_A_b38	rs10891684	chr11:114551441:114552852:clu_19937_-:ENSG00000095110.8	114551441:114552852:clu_19937_-	6.9e-23	-0.64	Testis
ENSG00000095110.8	NXPE1	chr11_114476834_T_G_b38	rs10891685	chr11:114551441:114552852:clu_19937_-:ENSG00000095110.8	114551441:114552852:clu_19937_-	6.9e-23	-0.64	Testis
ENSG00000095110.8	NXPE1	chr11_114479065_G_A_b38	rs12797627	chr11:114551441:114552852:clu_19937_-:ENSG00000095110.8	114551441:114552852:clu_19937_-	6.9e-23	-0.64	Testis
ENSG00000095110.8	NXPE1	chr11_114485371_G_T_b38	rs28507785	chr11:114551441:114552852:clu_19937_-:ENSG00000095110.8	114551441:114552852:clu_19937_-	6.9e-23	-0.64	Testis
ENSG00000095110.8	NXPE1	chr11_114489914_C_A_b38	rs11501086	chr11:114551441:114552852:clu_19937_-:ENSG00000095110.8	114551441:114552852:clu_19937_-	6.9e-23	-0.64	Testis
ENSG00000095110.8	NXPE1	chr11_114491346_G_A_b38	rs7927168	chr11:114551441:114552852:clu_19937_-:ENSG00000095110.8	114551441:114552852:clu_19937_-	6.9e-23	-0.64	Testis
ENSG00000095110.8	NXPE1	chr11_114561348_C_T_b38	rs11600618	chr11:114551441:114551974:clu_11109_-:ENSG00000095110.8	114551441:114551974:clu_11109_-	7.7e-23	0.44	Colon - Transverse
ENSG00000095110.8	NXPE1	chr11_114491066_A_G_b38	rs71466738	chr11:114551441:114552852:clu_11109_-:ENSG00000095110.8	114551441:114552852:clu_11109_-	8.9e-23	-0.56	Colon - Transverse
ENSG00000095110.8	NXPE1	chr11_114461542_AT_A_b38	rs57632797	chr11:114551441:114552852:clu_19937_-:ENSG00000095110.8	114551441:114552852:clu_19937_-	9.7e-23	-0.64	Testis
ENSG00000095110.8	NXPE1	chr11_114461758_T_G_b38	rs10891670	chr11:114551441:114552852:clu_19937_-:ENSG00000095110.8	114551441:114552852:clu_19937_-	9.7e-23	-0.64	Testis
ENSG00000095110.8	NXPE1	chr11_114461767_C_T_b38	rs10891671	chr11:114551441:114552852:clu_19937_-:ENSG00000095110.8	114551441:114552852:clu_19937_-	9.7e-23	-0.64	Testis
ENSG00000095110.8	NXPE1	chr11_114492931_A_G_b38	rs11215018	chr11:114551441:114552852:clu_19937_-:ENSG00000095110.8	114551441:114552852:clu_19937_-	9.8e-23	-0.63	Testis
ENSG00000095110.8	NXPE1	chr11_114560832_T_C_b38	rs560174	chr11:114551441:114551974:clu_11109_-:ENSG00000095110.8	114551441:114551974:clu_11109_-	1.1e-22	0.44	Colon - Transverse
ENSG00000095110.8	NXPE1	chr11_114535917_C_G_b38	rs484356	chr11:114551441:114551974:clu_11109_-:ENSG00000095110.8	114551441:114551974:clu_11109_-	1.2e-22	0.44	Colon - Transverse
ENSG00000095110.8	NXPE1	chr11_114471776_G_A_b38	rs10502188	chr11:114551441:114551974:clu_11109_-:ENSG00000095110.8	114551441:114551974:clu_11109_-	1.3e-22	0.43	Colon - Transverse
ENSG00000095110.8	NXPE1	chr11_114556346_A_T_b38	rs576383	chr11:114551441:114551974:clu_11109_-:ENSG00000095110.8	114551441:114551974:clu_11109_-	1.3e-22	0.45	Colon - Transverse
ENSG00000095110.8	NXPE1	chr11_114453304_A_G_b38	rs477238	chr11:114552085:114552852:clu_19937_-:ENSG00000095110.8	114552085:114552852:clu_19937_-	1.4e-22	0.62	Testis
ENSG00000095110.8	NXPE1	chr11_114559325_C_G_b38	rs580705	chr11:114552085:114552852:clu_11109_-:ENSG00000095110.8	114552085:114552852:clu_11109_-	1.4e-22	0.46	Colon - Transverse
ENSG00000095110.8	NXPE1	chr11_114559887_C_T_b38	rs661946	chr11:114552085:114552852:clu_11109_-:ENSG00000095110.8	114552085:114552852:clu_11109_-	1.4e-22	0.46	Colon - Transverse	Non-coding (promoter region) - Putative causative role
ENSG00000095110.8	NXPE1	chr11_114559212_A_G_b38	rs648541	chr11:114552085:114552852:clu_11109_-:ENSG00000095110.8	114552085:114552852:clu_11109_-	1.4e-22	0.46	Colon - Transverse
ENSG00000095110.8	NXPE1	chr11_114559688_A_G_b38	rs661054	chr11:114552085:114552852:clu_11109_-:ENSG00000095110.8	114552085:114552852:clu_11109_-	1.4e-22	0.46	Colon - Transverse
ENSG00000095110.8	NXPE1	chr11_114561348_C_T_b38	rs11600618	chr11:114552085:114552852:clu_11109_-:ENSG00000095110.8	114552085:114552852:clu_11109_-	1.4e-22	0.45	Colon - Transverse
ENSG00000095110.8	NXPE1	chr11_114483411_G_A_b38	rs35293213	chr11:114551441:114551974:clu_11109_-:ENSG00000095110.8	114551441:114551974:clu_11109_-	1.4e-22	0.52	Colon - Transverse
ENSG00000095110.8	NXPE1	chr11_114560832_T_C_b38	rs560174	chr11:114552085:114552852:clu_11109_-:ENSG00000095110.8	114552085:114552852:clu_11109_-	1.5e-22	0.46	Colon - Transverse
ENSG00000095110.8	NXPE1	chr11_114524271_C_CA_b38	rs34437626	chr11:114551441:114551974:clu_11109_-:ENSG00000095110.8	114551441:114551974:clu_11109_-	1.8e-22	0.45	Colon - Transverse
ENSG00000095110.8	NXPE1	chr11_114535453_C_G_b38	rs680595	chr11:114551441:114551974:clu_11109_-:ENSG00000095110.8	114551441:114551974:clu_11109_-	1.8e-22	0.45	Colon - Transverse
ENSG00000095110.8	NXPE1	chr11_114535545_A_G_b38	rs507976	chr11:114551441:114551974:clu_11109_-:ENSG00000095110.8	114551441:114551974:clu_11109_-	1.8e-22	0.45	Colon - Transverse
ENSG00000095110.8	NXPE1	chr11_114537576_A_G_b38	rs10790020	chr11:114551441:114551974:clu_11109_-:ENSG00000095110.8	114551441:114551974:clu_11109_-	1.8e-22	0.45	Colon - Transverse
ENSG00000095110.8	NXPE1	chr11_114539940_T_G_b38	rs578014	chr11:114551441:114551974:clu_11109_-:ENSG00000095110.8	114551441:114551974:clu_11109_-	1.8e-22	0.45	Colon - Transverse
ENSG00000095110.8	NXPE1	chr11_114544272_T_C_b38	rs683078	chr11:114551441:114551974:clu_11109_-:ENSG00000095110.8	114551441:114551974:clu_11109_-	1.8e-22	0.45	Colon - Transverse
ENSG00000095110.8	NXPE1	chr11_114546706_G_A_b38	rs545452	chr11:114551441:114551974:clu_11109_-:ENSG00000095110.8	114551441:114551974:clu_11109_-	1.8e-22	0.45	Colon - Transverse
ENSG00000095110.8	NXPE1	chr11_114547828_A_G_b38	rs648603	chr11:114551441:114551974:clu_11109_-:ENSG00000095110.8	114551441:114551974:clu_11109_-	1.8e-22	0.45	Colon - Transverse
ENSG00000095110.8	NXPE1	chr11_114552007_G_C_b38	rs600944	chr11:114551441:114551974:clu_11109_-:ENSG00000095110.8	114551441:114551974:clu_11109_-	1.8e-22	0.45	Colon - Transverse
ENSG00000095110.8	NXPE1	chr11_114552303_A_G_b38	rs602287	chr11:114551441:114551974:clu_11109_-:ENSG00000095110.8	114551441:114551974:clu_11109_-	1.8e-22	0.45	Colon - Transverse
ENSG00000095110.8	NXPE1	chr11_114552598_A_G_b38	rs531824	chr11:114551441:114551974:clu_11109_-:ENSG00000095110.8	114551441:114551974:clu_11109_-	1.8e-22	0.45	Colon - Transverse
ENSG00000095110.8	NXPE1	chr11_114552907_T_G_b38	rs507995	chr11:114551441:114551974:clu_11109_-:ENSG00000095110.8	114551441:114551974:clu_11109_-	1.8e-22	0.45	Colon - Transverse
ENSG00000095110.8	NXPE1	chr11_114571381_A_G_b38	rs550897	chr11:114551441:114551974:clu_11109_-:ENSG00000095110.8	114551441:114551974:clu_11109_-	1.8e-22	0.45	Colon - Transverse
ENSG00000095110.8	NXPE1	chr11_114572321_T_C_b38	rs580126	chr11:114551441:114551974:clu_11109_-:ENSG00000095110.8	114551441:114551974:clu_11109_-	1.8e-22	0.45	Colon - Transverse
ENSG00000095110.8	NXPE1	chr11_114572580_T_G_b38	rs679870	chr11:114551441:114551974:clu_11109_-:ENSG00000095110.8	114551441:114551974:clu_11109_-	1.8e-22	0.45	Colon - Transverse
ENSG00000095110.8	NXPE1	chr11_114561784_G_A_b38	rs583252	chr11:114551441:114551974:clu_11109_-:ENSG00000095110.8	114551441:114551974:clu_11109_-	1.8e-22	0.45	Colon - Transverse
ENSG00000095110.8	NXPE1	chr11_114571543_G_A_b38	rs481080	chr11:114551441:114551974:clu_11109_-:ENSG00000095110.8	114551441:114551974:clu_11109_-	1.8e-22	0.45	Colon - Transverse
ENSG00000095110.8	NXPE1	chr11_114572851_C_A_b38	rs474427	chr11:114551441:114551974:clu_11109_-:ENSG00000095110.8	114551441:114551974:clu_11109_-	1.8e-22	0.45	Colon - Transverse
ENSG00000095110.8	NXPE1	chr11_114558156_TTTATAA_T_b38	rs5794919	chr11:114552085:114552852:clu_11109_-:ENSG00000095110.8	114552085:114552852:clu_11109_-	1.8e-22	0.45	Colon - Transverse
ENSG00000095110.8	NXPE1	chr11_114462366_C_T_b38	rs10750051	chr11:114551441:114552852:clu_19937_-:ENSG00000095110.8	114551441:114552852:clu_19937_-	1.8e-22	-0.64	Testis
ENSG00000095110.8	NXPE1	chr11_114462712_A_G_b38	rs10891672	chr11:114551441:114552852:clu_19937_-:ENSG00000095110.8	114551441:114552852:clu_19937_-	1.8e-22	-0.64	Testis
ENSG00000095110.8	NXPE1	chr11_114463137_ATATC_A_b38	rs66630598	chr11:114551441:114552852:clu_19937_-:ENSG00000095110.8	114551441:114552852:clu_19937_-	1.8e-22	-0.64	Testis
ENSG00000095110.8	NXPE1	chr11_114463438_T_G_b38	rs10891673	chr11:114551441:114552852:clu_19937_-:ENSG00000095110.8	114551441:114552852:clu_19937_-	1.8e-22	-0.64	Testis
ENSG00000095110.8	NXPE1	chr11_114463516_T_G_b38	rs10891674	chr11:114551441:114552852:clu_19937_-:ENSG00000095110.8	114551441:114552852:clu_19937_-	1.8e-22	-0.64	Testis
ENSG00000095110.8	NXPE1	chr11_114464367_A_G_b38	rs10790012	chr11:114551441:114552852:clu_19937_-:ENSG00000095110.8	114551441:114552852:clu_19937_-	1.8e-22	-0.64	Testis
ENSG00000095110.8	NXPE1	chr11_114464380_T_C_b38	rs10790013	chr11:114551441:114552852:clu_19937_-:ENSG00000095110.8	114551441:114552852:clu_19937_-	1.8e-22	-0.64	Testis
ENSG00000095110.8	NXPE1	chr11_114465468_C_T_b38	rs4569036	chr11:114551441:114552852:clu_19937_-:ENSG00000095110.8	114551441:114552852:clu_19937_-	1.8e-22	-0.64	Testis
ENSG00000095110.8	NXPE1	chr11_114466292_G_C_b38	rs4489779	chr11:114551441:114552852:clu_19937_-:ENSG00000095110.8	114551441:114552852:clu_19937_-	1.8e-22	-0.64	Testis
ENSG00000095110.8	NXPE1	chr11_114466314_A_T_b38	rs4603338	chr11:114551441:114552852:clu_19937_-:ENSG00000095110.8	114551441:114552852:clu_19937_-	1.8e-22	-0.64	Testis
ENSG00000095110.8	NXPE1	chr11_114467357_A_G_b38	rs11215001	chr11:114551441:114551974:clu_11109_-:ENSG00000095110.8	114551441:114551974:clu_11109_-	1.8e-22	0.43	Colon - Transverse
ENSG00000095110.8	NXPE1	chr11_114470049_A_G_b38	rs10891676	chr11:114551441:114551974:clu_11109_-:ENSG00000095110.8	114551441:114551974:clu_11109_-	1.8e-22	0.43	Colon - Transverse
ENSG00000095110.8	NXPE1	chr11_114473503_A_T_b38	rs7124064	chr11:114551441:114551974:clu_11109_-:ENSG00000095110.8	114551441:114551974:clu_11109_-	1.8e-22	0.43	Colon - Transverse
ENSG00000095110.8	NXPE1	chr11_114469406_C_G_b38	rs12790016	chr11:114551441:114552852:clu_19937_-:ENSG00000095110.8	114551441:114552852:clu_19937_-	2.3e-22	-0.64	Testis
ENSG00000095110.8	NXPE1	chr11_114471844_C_T_b38	rs10891680	chr11:114551441:114552852:clu_19937_-:ENSG00000095110.8	114551441:114552852:clu_19937_-	2.3e-22	-0.64	Testis
ENSG00000095110.8	NXPE1	chr11_114490192_C_T_b38	rs61904866	chr11:114551441:114552852:clu_19937_-:ENSG00000095110.8	114551441:114552852:clu_19937_-	2.3e-22	-0.64	Testis
ENSG00000095110.8	NXPE1	chr11_114471909_G_A_b38	rs10750052	chr11:114551441:114551974:clu_11109_-:ENSG00000095110.8	114551441:114551974:clu_11109_-	2.4e-22	0.43	Colon - Transverse
ENSG00000095110.8	NXPE1	chr11_114456112_A_G_b38	rs527717	chr11:114552880:114553688:clu_19937_-:ENSG00000095110.8	114552880:114553688:clu_19937_-	2.4e-22	-0.6	Testis
ENSG00000095110.8	NXPE1	chr11_114457563_A_G_b38	rs112750	chr11:114552880:114553688:clu_19937_-:ENSG00000095110.8	114552880:114553688:clu_19937_-	2.4e-22	-0.6	Testis
ENSG00000095110.8	NXPE1	chr11_114463201_A_G_b38	rs479707	chr11:114552880:114553688:clu_19937_-:ENSG00000095110.8	114552880:114553688:clu_19937_-	2.4e-22	-0.6	Testis
ENSG00000095110.8	NXPE1	chr11_114486155_T_G_b38	rs644322	chr11:114552880:114553688:clu_19937_-:ENSG00000095110.8	114552880:114553688:clu_19937_-	2.4e-22	-0.6	Testis
ENSG00000095110.8	NXPE1	chr11_114487480_C_T_b38	rs628006	chr11:114552880:114553688:clu_19937_-:ENSG00000095110.8	114552880:114553688:clu_19937_-	2.4e-22	-0.6	Testis
ENSG00000095110.8	NXPE1	chr11_114496010_T_C_b38	rs667633	chr11:114552880:114553688:clu_19937_-:ENSG00000095110.8	114552880:114553688:clu_19937_-	2.4e-22	-0.6	Testis
ENSG00000095110.8	NXPE1	chr11_114506585_C_A_b38	rs556486	chr11:114552880:114553688:clu_19937_-:ENSG00000095110.8	114552880:114553688:clu_19937_-	2.4e-22	-0.6	Testis
ENSG00000095110.8	NXPE1	chr11_114467890_T_C_b38	rs56102042	chr11:114551441:114552852:clu_11109_-:ENSG00000095110.8	114551441:114552852:clu_11109_-	2.9e-22	-0.55	Colon - Transverse
ENSG00000095110.8	NXPE1	chr11_114468001_G_A_b38	rs56118609	chr11:114551441:114552852:clu_11109_-:ENSG00000095110.8	114551441:114552852:clu_11109_-	2.9e-22	-0.55	Colon - Transverse
ENSG00000095110.8	NXPE1	chr11_114468006_G_A_b38	rs56207994	chr11:114551441:114552852:clu_11109_-:ENSG00000095110.8	114551441:114552852:clu_11109_-	2.9e-22	-0.55	Colon - Transverse
ENSG00000095110.8	NXPE1	chr11_114468061_G_A_b38	rs55951141	chr11:114551441:114552852:clu_11109_-:ENSG00000095110.8	114551441:114552852:clu_11109_-	2.9e-22	-0.55	Colon - Transverse
ENSG00000095110.8	NXPE1	chr11_114516428_T_C_b38	rs673766	chr11:114551441:114551974:clu_11109_-:ENSG00000095110.8	114551441:114551974:clu_11109_-	3.1e-22	0.45	Colon - Transverse
ENSG00000095110.8	NXPE1	chr11_114561234_A_G_b38	rs678170	chr11:114552085:114552852:clu_11109_-:ENSG00000095110.8	114552085:114552852:clu_11109_-	3.2e-22	0.45	Colon - Transverse
ENSG00000095110.8	NXPE1	chr11_114531541_A_G_b38	rs507075	chr11:114551441:114551974:clu_11109_-:ENSG00000095110.8	114551441:114551974:clu_11109_-	3.4e-22	0.45	Colon - Transverse
ENSG00000095110.8	NXPE1	chr11_114508883_C_CA_b38	rs111281506	chr11:114552880:114553688:clu_19937_-:ENSG00000095110.8	114552880:114553688:clu_19937_-	3.4e-22	-0.59	Testis
ENSG00000095110.8	NXPE1	chr11_114479118_C_T_b38	rs581015	chr11:114552880:114553688:clu_19937_-:ENSG00000095110.8	114552880:114553688:clu_19937_-	4.1e-22	-0.59	Testis
ENSG00000095110.8	NXPE1	chr11_114494272_T_C_b38	rs588511	chr11:114552085:114552852:clu_19937_-:ENSG00000095110.8	114552085:114552852:clu_19937_-	4.3e-22	0.6	Testis
ENSG00000095110.8	NXPE1	chr11_114494301_G_T_b38	rs588151	chr11:114552085:114552852:clu_19937_-:ENSG00000095110.8	114552085:114552852:clu_19937_-	4.3e-22	0.6	Testis
ENSG00000095110.8	NXPE1	chr11_114554352_T_C_b38	rs632108	chr11:114551441:114551974:clu_11109_-:ENSG00000095110.8	114551441:114551974:clu_11109_-	4.6e-22	0.44	Colon - Transverse
ENSG00000095110.8	NXPE1	chr11_114491066_A_G_b38	rs71466738	chr11:114551441:114552852:clu_19937_-:ENSG00000095110.8	114551441:114552852:clu_19937_-	4.9e-22	-0.62	Testis
ENSG00000095110.8	NXPE1	chr11_114492931_A_G_b38	rs11215018	chr11:114551441:114551974:clu_11109_-:ENSG00000095110.8	114551441:114551974:clu_11109_-	5.3e-22	0.46	Colon - Transverse
ENSG00000095110.8	NXPE1	chr11_114459296_A_G_b38	rs7116731	chr11:114551441:114551974:clu_11109_-:ENSG00000095110.8	114551441:114551974:clu_11109_-	5.4e-22	0.43	Colon - Transverse
ENSG00000095110.8	NXPE1	chr11_114465706_A_G_b38	rs3891642	chr11:114551441:114551974:clu_11109_-:ENSG00000095110.8	114551441:114551974:clu_11109_-	5.4e-22	0.43	Colon - Transverse
ENSG00000095110.8	NXPE1	chr11_114467890_T_C_b38	rs56102042	chr11:114551441:114552852:clu_19937_-:ENSG00000095110.8	114551441:114552852:clu_19937_-	5.7e-22	-0.61	Testis
ENSG00000095110.8	NXPE1	chr11_114468001_G_A_b38	rs56118609	chr11:114551441:114552852:clu_19937_-:ENSG00000095110.8	114551441:114552852:clu_19937_-	5.7e-22	-0.61	Testis
ENSG00000095110.8	NXPE1	chr11_114468006_G_A_b38	rs56207994	chr11:114551441:114552852:clu_19937_-:ENSG00000095110.8	114551441:114552852:clu_19937_-	5.7e-22	-0.61	Testis
ENSG00000095110.8	NXPE1	chr11_114468061_G_A_b38	rs55951141	chr11:114551441:114552852:clu_19937_-:ENSG00000095110.8	114551441:114552852:clu_19937_-	5.7e-22	-0.61	Testis
ENSG00000095110.8	NXPE1	chr11_114513808_C_T_b38	rs555242	chr11:114551441:114551974:clu_11109_-:ENSG00000095110.8	114551441:114551974:clu_11109_-	6e-22	0.44	Colon - Transverse
ENSG00000095110.8	NXPE1	chr11_114453722_G_A_b38	rs12226764	chr11:114551441:114552852:clu_19937_-:ENSG00000095110.8	114551441:114552852:clu_19937_-	6.2e-22	-0.63	Testis
ENSG00000095110.8	NXPE1	chr11_114455216_G_T_b38	rs10891663	chr11:114551441:114552852:clu_19937_-:ENSG00000095110.8	114551441:114552852:clu_19937_-	6.2e-22	-0.63	Testis
ENSG00000095110.8	NXPE1	chr11_114457710_A_T_b38	rs3863301	chr11:114551441:114552852:clu_19937_-:ENSG00000095110.8	114551441:114552852:clu_19937_-	6.2e-22	-0.63	Testis
ENSG00000095110.8	NXPE1	chr11_114459503_T_C_b38	rs12277244	chr11:114551441:114552852:clu_19937_-:ENSG00000095110.8	114551441:114552852:clu_19937_-	6.2e-22	-0.63	Testis
ENSG00000095110.8	NXPE1	chr11_114453462_C_T_b38	rs11214996	chr11:114551441:114552852:clu_19937_-:ENSG00000095110.8	114551441:114552852:clu_19937_-	6.2e-22	-0.63	Testis
ENSG00000095110.8	NXPE1	chr11_114453590_G_A_b38	rs11214997	chr11:114551441:114552852:clu_19937_-:ENSG00000095110.8	114551441:114552852:clu_19937_-	6.2e-22	-0.63	Testis
ENSG00000095110.8	NXPE1	chr11_114453978_C_CTGGATTACA_b38	rs59668771	chr11:114551441:114552852:clu_19937_-:ENSG00000095110.8	114551441:114552852:clu_19937_-	6.2e-22	-0.63	Testis
ENSG00000095110.8	NXPE1	chr11_114456431_T_C_b38	rs34663079	chr11:114551441:114552852:clu_19937_-:ENSG00000095110.8	114551441:114552852:clu_19937_-	6.2e-22	-0.63	Testis
ENSG00000095110.8	NXPE1	chr11_114458472_G_A_b38	rs17117032	chr11:114551441:114552852:clu_19937_-:ENSG00000095110.8	114551441:114552852:clu_19937_-	6.2e-22	-0.63	Testis
ENSG00000095110.8	NXPE1	chr11_114459146_AAAT_A_b38	rs60182961	chr11:114551441:114552852:clu_19937_-:ENSG00000095110.8	114551441:114552852:clu_19937_-	6.2e-22	-0.63	Testis
ENSG00000095110.8	NXPE1	chr11_114460498_A_G_b38	rs10891668	chr11:114551441:114552852:clu_19937_-:ENSG00000095110.8	114551441:114552852:clu_19937_-	6.2e-22	-0.63	Testis
ENSG00000095110.8	NXPE1	chr11_114469236_C_T_b38	rs12789644	chr11:114551441:114552852:clu_19937_-:ENSG00000095110.8	114551441:114552852:clu_19937_-	6.3e-22	-0.63	Testis
ENSG00000095110.8	NXPE1	chr11_114480237_C_CTA_b38	rs10640045	chr11:114552085:114552852:clu_19937_-:ENSG00000095110.8	114552085:114552852:clu_19937_-	6.4e-22	0.59	Testis
ENSG00000095110.8	NXPE1	chr11_114467890_T_C_b38	rs56102042	chr11:114551441:114551974:clu_11109_-:ENSG00000095110.8	114551441:114551974:clu_11109_-	8e-22	0.46	Colon - Transverse
ENSG00000095110.8	NXPE1	chr11_114468001_G_A_b38	rs56118609	chr11:114551441:114551974:clu_11109_-:ENSG00000095110.8	114551441:114551974:clu_11109_-	8e-22	0.46	Colon - Transverse
ENSG00000095110.8	NXPE1	chr11_114468006_G_A_b38	rs56207994	chr11:114551441:114551974:clu_11109_-:ENSG00000095110.8	114551441:114551974:clu_11109_-	8e-22	0.46	Colon - Transverse
ENSG00000095110.8	NXPE1	chr11_114468061_G_A_b38	rs55951141	chr11:114551441:114551974:clu_11109_-:ENSG00000095110.8	114551441:114551974:clu_11109_-	8e-22	0.46	Colon - Transverse
ENSG00000095110.8	NXPE1	chr11_114462735_A_G_b38	rs11214998	chr11:114551441:114552852:clu_19937_-:ENSG00000095110.8	114551441:114552852:clu_19937_-	8.4e-22	-0.63	Testis
ENSG00000095110.8	NXPE1	chr11_114490307_C_A_b38	rs7130127	chr11:114552880:114553688:clu_19937_-:ENSG00000095110.8	114552880:114553688:clu_19937_-	9.2e-22	-0.58	Testis
ENSG00000095110.8	NXPE1	chr11_114493184_G_T_b38	rs603830	chr11:114552880:114553688:clu_19937_-:ENSG00000095110.8	114552880:114553688:clu_19937_-	9.2e-22	-0.58	Testis
ENSG00000095110.8	NXPE1	chr11_114531850_C_T_b38	rs494754	chr11:114523091:114527840:clu_19935_-:ENSG00000095110.8	114523091:114527840:clu_19935_-	1.1e-21	-0.57	Testis
ENSG00000095110.8	NXPE1	chr11_114514263_G_A_b38	rs596217	chr11:114551441:114551974:clu_11109_-:ENSG00000095110.8	114551441:114551974:clu_11109_-	1.5e-21	0.44	Colon - Transverse
ENSG00000095110.8	NXPE1	chr11_114491094_A_G_b38	rs7103587	chr11:114552085:114552852:clu_19937_-:ENSG00000095110.8	114552085:114552852:clu_19937_-	1.5e-21	0.61	Testis
ENSG00000095110.8	NXPE1	chr11_114469660_G_T_b38	rs1790231	chr11:114552880:114553688:clu_19937_-:ENSG00000095110.8	114552880:114553688:clu_19937_-	1.5e-21	-0.58	Testis
ENSG00000095110.8	NXPE1	chr11_114475847_C_T_b38	rs576980	chr11:114552880:114553688:clu_19937_-:ENSG00000095110.8	114552880:114553688:clu_19937_-	1.5e-21	-0.58	Testis
ENSG00000095110.8	NXPE1	chr11_114476639_A_G_b38	rs495070	chr11:114552880:114553688:clu_19937_-:ENSG00000095110.8	114552880:114553688:clu_19937_-	1.5e-21	-0.58	Testis
ENSG00000095110.8	NXPE1	chr11_114456112_A_G_b38	rs527717	chr11:114552085:114552852:clu_19937_-:ENSG00000095110.8	114552085:114552852:clu_19937_-	1.7e-21	0.61	Testis
ENSG00000095110.8	NXPE1	chr11_114457563_A_G_b38	rs112750	chr11:114552085:114552852:clu_19937_-:ENSG00000095110.8	114552085:114552852:clu_19937_-	1.7e-21	0.61	Testis
ENSG00000095110.8	NXPE1	chr11_114463201_A_G_b38	rs479707	chr11:114552085:114552852:clu_19937_-:ENSG00000095110.8	114552085:114552852:clu_19937_-	1.7e-21	0.61	Testis
ENSG00000095110.8	NXPE1	chr11_114486155_T_G_b38	rs644322	chr11:114552085:114552852:clu_19937_-:ENSG00000095110.8	114552085:114552852:clu_19937_-	1.7e-21	0.61	Testis
ENSG00000095110.8	NXPE1	chr11_114487480_C_T_b38	rs628006	chr11:114552085:114552852:clu_19937_-:ENSG00000095110.8	114552085:114552852:clu_19937_-	1.7e-21	0.61	Testis
ENSG00000095110.8	NXPE1	chr11_114496010_T_C_b38	rs667633	chr11:114552085:114552852:clu_19937_-:ENSG00000095110.8	114552085:114552852:clu_19937_-	1.7e-21	0.61	Testis
ENSG00000095110.8	NXPE1	chr11_114506585_C_A_b38	rs556486	chr11:114552085:114552852:clu_19937_-:ENSG00000095110.8	114552085:114552852:clu_19937_-	1.7e-21	0.61	Testis
ENSG00000095110.8	NXPE1	chr11_114490307_C_A_b38	rs7130127	chr11:114552085:114552852:clu_19937_-:ENSG00000095110.8	114552085:114552852:clu_19937_-	1.8e-21	0.6	Testis
ENSG00000095110.8	NXPE1	chr11_114493184_G_T_b38	rs603830	chr11:114552085:114552852:clu_19937_-:ENSG00000095110.8	114552085:114552852:clu_19937_-	1.8e-21	0.6	Testis
ENSG00000095110.8	NXPE1	chr11_114491066_A_G_b38	rs71466738	chr11:114551441:114551974:clu_11109_-:ENSG00000095110.8	114551441:114551974:clu_11109_-	1.9e-21	0.46	Colon - Transverse
ENSG00000095110.8	NXPE1	chr11_114558156_TTTATAA_T_b38	rs5794919	chr11:114523091:114527840:clu_19935_-:ENSG00000095110.8	114523091:114527840:clu_19935_-	2.1e-21	-0.57	Testis
ENSG00000095110.8	NXPE1	chr11_114535917_C_G_b38	rs484356	chr11:114552085:114552852:clu_11109_-:ENSG00000095110.8	114552085:114552852:clu_11109_-	2.1e-21	0.45	Colon - Transverse
ENSG00000095110.8	NXPE1	chr11_114549255_T_C_b38	rs515678	chr11:114523091:114527840:clu_19935_-:ENSG00000095110.8	114523091:114527840:clu_19935_-	2.3e-21	-0.56	Testis
ENSG00000095110.8	NXPE1	chr11_114479118_C_T_b38	rs581015	chr11:114552085:114552852:clu_19937_-:ENSG00000095110.8	114552085:114552852:clu_19937_-	2.5e-21	0.6	Testis
ENSG00000095110.8	NXPE1	chr11_114530855_T_C_b38	rs524911	chr11:114523091:114527840:clu_19935_-:ENSG00000095110.8	114523091:114527840:clu_19935_-	2.5e-21	-0.57	Testis	Coding (Synonymous) used for allelic expression analysis
ENSG00000095110.8	NXPE1	chr11_114491094_A_G_b38	rs7103587	chr11:114552880:114553688:clu_19937_-:ENSG00000095110.8	114552880:114553688:clu_19937_-	2.6e-21	-0.58	Testis
ENSG00000095110.8	NXPE1	chr11_114469660_G_T_b38	rs1790231	chr11:114552085:114552852:clu_19937_-:ENSG00000095110.8	114552085:114552852:clu_19937_-	2.6e-21	0.6	Testis
ENSG00000095110.8	NXPE1	chr11_114475847_C_T_b38	rs576980	chr11:114552085:114552852:clu_19937_-:ENSG00000095110.8	114552085:114552852:clu_19937_-	2.6e-21	0.6	Testis
ENSG00000095110.8	NXPE1	chr11_114476639_A_G_b38	rs495070	chr11:114552085:114552852:clu_19937_-:ENSG00000095110.8	114552085:114552852:clu_19937_-	2.6e-21	0.6	Testis
ENSG00000095110.8	NXPE1	chr11_114558144_A_G_b38	rs548756	chr11:114523091:114527840:clu_19935_-:ENSG00000095110.8	114523091:114527840:clu_19935_-	2.7e-21	-0.57	Testis
ENSG00000095110.8	NXPE1	chr11_114535786_T_A_b38	rs485388	chr11:114523091:114527840:clu_19935_-:ENSG00000095110.8	114523091:114527840:clu_19935_-	3.4e-21	-0.57	Testis
ENSG00000095110.8	NXPE1	chr11_114542724_G_T_b38	rs534912	chr11:114523091:114527840:clu_19935_-:ENSG00000095110.8	114523091:114527840:clu_19935_-	3.4e-21	-0.57	Testis
ENSG00000095110.8	NXPE1	chr11_114579986_G_A_b38	rs487707	chr11:114551441:114552852:clu_19937_-:ENSG00000095110.8	114551441:114552852:clu_19937_-	4.8e-21	-0.58	Testis
ENSG00000095110.8	NXPE1	chr11_114573471_AT_A_b38		chr11:114552085:114552852:clu_11109_-:ENSG00000095110.8	114552085:114552852:clu_11109_-	4.9e-21	0.45	Colon - Transverse
ENSG00000095110.8	NXPE1	chr11_114561348_C_T_b38	rs11600618	chr11:114523091:114527840:clu_19935_-:ENSG00000095110.8	114523091:114527840:clu_19935_-	5.1e-21	-0.56	Testis
ENSG00000095110.8	NXPE1	chr11_114559212_A_G_b38	rs648541	chr11:114523091:114527840:clu_19935_-:ENSG00000095110.8	114523091:114527840:clu_19935_-	5.1e-21	-0.57	Testis
ENSG00000095110.8	NXPE1	chr11_114559325_C_G_b38	rs580705	chr11:114523091:114527840:clu_19935_-:ENSG00000095110.8	114523091:114527840:clu_19935_-	5.1e-21	-0.57	Testis
ENSG00000095110.8	NXPE1	chr11_114559688_A_G_b38	rs661054	chr11:114523091:114527840:clu_19935_-:ENSG00000095110.8	114523091:114527840:clu_19935_-	5.1e-21	-0.57	Testis
ENSG00000095110.8	NXPE1	chr11_114559887_C_T_b38	rs661946	chr11:114523091:114527840:clu_19935_-:ENSG00000095110.8	114523091:114527840:clu_19935_-	5.1e-21	-0.57	Testis	Non-coding (promoter region) - Putative causative role
ENSG00000095110.8	NXPE1	chr11_114483411_G_A_b38	rs35293213	chr11:114551441:114552852:clu_11109_-:ENSG00000095110.8	114551441:114552852:clu_11109_-	7e-21	-0.59	Colon - Transverse
ENSG00000095110.8	NXPE1	chr11_114526438_TTAAATTGCCTTTCTGCAGATCATGCTTTTGTTAAATTGTGAATTTGCATTTTAAACCACAAAGTGGATCA_T_b38	rs370130936	chr11:114523091:114527840:clu_19935_-:ENSG00000095110.8	114523091:114527840:clu_19935_-	7e-21	-0.56	Testis
ENSG00000095110.8	NXPE1	chr11_114516108_C_T_b38	rs561722	chr11:114523091:114527840:clu_19935_-:ENSG00000095110.8	114523091:114527840:clu_19935_-	7.8e-21	-0.57	Testis
ENSG00000095110.8	NXPE1	chr11_114560832_T_C_b38	rs560174	chr11:114523091:114527840:clu_19935_-:ENSG00000095110.8	114523091:114527840:clu_19935_-	1e-20	-0.56	Testis
ENSG00000095110.8	NXPE1	chr11_114579807_T_A_b38	rs627866	chr11:114552085:114552852:clu_19937_-:ENSG00000095110.8	114552085:114552852:clu_19937_-	1e-20	0.62	Testis
ENSG00000095110.8	NXPE1	chr11_114508883_C_CA_b38	rs111281506	chr11:114552085:114552852:clu_19937_-:ENSG00000095110.8	114552085:114552852:clu_19937_-	1.3e-20	0.59	Testis
ENSG00000095110.8	NXPE1	chr11_114479118_C_T_b38	rs581015	chr11:114551441:114551974:clu_19937_-:ENSG00000095110.8	114551441:114551974:clu_19937_-	1.4e-20	0.56	Testis
ENSG00000095110.8	NXPE1	chr11_114558156_TTTATAA_T_b38	rs5794919	chr11:114552085:114552852:clu_19937_-:ENSG00000095110.8	114552085:114552852:clu_19937_-	1.6e-20	0.6	Testis
ENSG00000095110.8	NXPE1	chr11_114510726_G_A_b38	rs1671819	chr11:114551441:114551974:clu_11109_-:ENSG00000095110.8	114551441:114551974:clu_11109_-	1.6e-20	0.43	Colon - Transverse
ENSG00000095110.8	NXPE1	chr11_114556346_A_T_b38	rs576383	chr11:114552085:114552852:clu_11109_-:ENSG00000095110.8	114552085:114552852:clu_11109_-	1.9e-20	0.44	Colon - Transverse
ENSG00000095110.8	NXPE1	chr11_114517234_G_A_b38	rs7117324	chr11:114523091:114527840:clu_19935_-:ENSG00000095110.8	114523091:114527840:clu_19935_-	2.1e-20	-0.56	Testis
ENSG00000095110.8	NXPE1	chr11_114570401_T_C_b38	rs513152	chr11:114523091:114527840:clu_19935_-:ENSG00000095110.8	114523091:114527840:clu_19935_-	2.1e-20	-0.57	Testis
ENSG00000095110.8	NXPE1	chr11_114570526_C_T_b38	rs511590	chr11:114523091:114527840:clu_19935_-:ENSG00000095110.8	114523091:114527840:clu_19935_-	2.1e-20	-0.57	Testis
ENSG00000095110.8	NXPE1	chr11_114456112_A_G_b38	rs527717	chr11:114551441:114551974:clu_19937_-:ENSG00000095110.8	114551441:114551974:clu_19937_-	2.1e-20	0.55	Testis
ENSG00000095110.8	NXPE1	chr11_114457563_A_G_b38	rs112750	chr11:114551441:114551974:clu_19937_-:ENSG00000095110.8	114551441:114551974:clu_19937_-	2.1e-20	0.55	Testis
ENSG00000095110.8	NXPE1	chr11_114463201_A_G_b38	rs479707	chr11:114551441:114551974:clu_19937_-:ENSG00000095110.8	114551441:114551974:clu_19937_-	2.1e-20	0.55	Testis
ENSG00000095110.8	NXPE1	chr11_114486155_T_G_b38	rs644322	chr11:114551441:114551974:clu_19937_-:ENSG00000095110.8	114551441:114551974:clu_19937_-	2.1e-20	0.55	Testis
ENSG00000095110.8	NXPE1	chr11_114487480_C_T_b38	rs628006	chr11:114551441:114551974:clu_19937_-:ENSG00000095110.8	114551441:114551974:clu_19937_-	2.1e-20	0.55	Testis
ENSG00000095110.8	NXPE1	chr11_114496010_T_C_b38	rs667633	chr11:114551441:114551974:clu_19937_-:ENSG00000095110.8	114551441:114551974:clu_19937_-	2.1e-20	0.55	Testis
ENSG00000095110.8	NXPE1	chr11_114506585_C_A_b38	rs556486	chr11:114551441:114551974:clu_19937_-:ENSG00000095110.8	114551441:114551974:clu_19937_-	2.1e-20	0.55	Testis
ENSG00000095110.8	NXPE1	chr11_114453304_A_G_b38	rs477238	chr11:114552880:114553688:clu_19937_-:ENSG00000095110.8	114552880:114553688:clu_19937_-	2.2e-20	-0.57	Testis
ENSG00000095110.8	NXPE1	chr11_114561784_G_A_b38	rs583252	chr11:114552085:114552852:clu_11109_-:ENSG00000095110.8	114552085:114552852:clu_11109_-	2.3e-20	0.44	Colon - Transverse
ENSG00000095110.8	NXPE1	chr11_114571543_G_A_b38	rs481080	chr11:114552085:114552852:clu_11109_-:ENSG00000095110.8	114552085:114552852:clu_11109_-	2.3e-20	0.44	Colon - Transverse
ENSG00000095110.8	NXPE1	chr11_114572851_C_A_b38	rs474427	chr11:114552085:114552852:clu_11109_-:ENSG00000095110.8	114552085:114552852:clu_11109_-	2.3e-20	0.44	Colon - Transverse
ENSG00000095110.8	NXPE1	chr11_114571381_A_G_b38	rs550897	chr11:114552085:114552852:clu_11109_-:ENSG00000095110.8	114552085:114552852:clu_11109_-	2.3e-20	0.44	Colon - Transverse
ENSG00000095110.8	NXPE1	chr11_114572321_T_C_b38	rs580126	chr11:114552085:114552852:clu_11109_-:ENSG00000095110.8	114552085:114552852:clu_11109_-	2.3e-20	0.44	Colon - Transverse
ENSG00000095110.8	NXPE1	chr11_114572580_T_G_b38	rs679870	chr11:114552085:114552852:clu_11109_-:ENSG00000095110.8	114552085:114552852:clu_11109_-	2.3e-20	0.44	Colon - Transverse
ENSG00000095110.8	NXPE1	chr11_114558061_G_A_b38	rs2045241	chr11:114523091:114527840:clu_19935_-:ENSG00000095110.8	114523091:114527840:clu_19935_-	2.4e-20	-0.56	Testis
ENSG00000095110.8	NXPE1	chr11_114508883_C_CA_b38	rs111281506	chr11:114551441:114551974:clu_19937_-:ENSG00000095110.8	114551441:114551974:clu_19937_-	2.4e-20	0.55	Testis
ENSG00000095110.8	NXPE1	chr11_114524271_C_CA_b38	rs34437626	chr11:114552085:114552852:clu_11109_-:ENSG00000095110.8	114552085:114552852:clu_11109_-	2.6e-20	0.44	Colon - Transverse
ENSG00000095110.8	NXPE1	chr11_114535453_C_G_b38	rs680595	chr11:114552085:114552852:clu_11109_-:ENSG00000095110.8	114552085:114552852:clu_11109_-	2.6e-20	0.44	Colon - Transverse
ENSG00000095110.8	NXPE1	chr11_114535545_A_G_b38	rs507976	chr11:114552085:114552852:clu_11109_-:ENSG00000095110.8	114552085:114552852:clu_11109_-	2.6e-20	0.44	Colon - Transverse
ENSG00000095110.8	NXPE1	chr11_114537576_A_G_b38	rs10790020	chr11:114552085:114552852:clu_11109_-:ENSG00000095110.8	114552085:114552852:clu_11109_-	2.6e-20	0.44	Colon - Transverse
ENSG00000095110.8	NXPE1	chr11_114539940_T_G_b38	rs578014	chr11:114552085:114552852:clu_11109_-:ENSG00000095110.8	114552085:114552852:clu_11109_-	2.6e-20	0.44	Colon - Transverse
ENSG00000095110.8	NXPE1	chr11_114544272_T_C_b38	rs683078	chr11:114552085:114552852:clu_11109_-:ENSG00000095110.8	114552085:114552852:clu_11109_-	2.6e-20	0.44	Colon - Transverse
ENSG00000095110.8	NXPE1	chr11_114546706_G_A_b38	rs545452	chr11:114552085:114552852:clu_11109_-:ENSG00000095110.8	114552085:114552852:clu_11109_-	2.6e-20	0.44	Colon - Transverse
ENSG00000095110.8	NXPE1	chr11_114547828_A_G_b38	rs648603	chr11:114552085:114552852:clu_11109_-:ENSG00000095110.8	114552085:114552852:clu_11109_-	2.6e-20	0.44	Colon - Transverse
ENSG00000095110.8	NXPE1	chr11_114552007_G_C_b38	rs600944	chr11:114552085:114552852:clu_11109_-:ENSG00000095110.8	114552085:114552852:clu_11109_-	2.6e-20	0.44	Colon - Transverse
ENSG00000095110.8	NXPE1	chr11_114552303_A_G_b38	rs602287	chr11:114552085:114552852:clu_11109_-:ENSG00000095110.8	114552085:114552852:clu_11109_-	2.6e-20	0.44	Colon - Transverse
ENSG00000095110.8	NXPE1	chr11_114552598_A_G_b38	rs531824	chr11:114552085:114552852:clu_11109_-:ENSG00000095110.8	114552085:114552852:clu_11109_-	2.6e-20	0.44	Colon - Transverse
ENSG00000095110.8	NXPE1	chr11_114552907_T_G_b38	rs507995	chr11:114552085:114552852:clu_11109_-:ENSG00000095110.8	114552085:114552852:clu_11109_-	2.6e-20	0.44	Colon - Transverse
ENSG00000095110.8	NXPE1	chr11_114481726_C_G_b38	rs536888	chr11:114551441:114552852:clu_11109_-:ENSG00000095110.8	114551441:114552852:clu_11109_-	2.8e-20	-0.5	Colon - Transverse
ENSG00000095110.8	NXPE1	chr11_114453304_A_G_b38	rs477238	chr11:114551441:114551974:clu_19937_-:ENSG00000095110.8	114551441:114551974:clu_19937_-	4.3e-20	0.55	Testis
ENSG00000095110.8	NXPE1	chr11_114456232_C_G_b38	rs619689	chr11:114552880:114553688:clu_19937_-:ENSG00000095110.8	114552880:114553688:clu_19937_-	4.4e-20	-0.55	Testis
ENSG00000095110.8	NXPE1	chr11_114469660_G_T_b38	rs1790231	chr11:114551441:114551974:clu_19937_-:ENSG00000095110.8	114551441:114551974:clu_19937_-	4.5e-20	0.54	Testis
ENSG00000095110.8	NXPE1	chr11_114475847_C_T_b38	rs576980	chr11:114551441:114551974:clu_19937_-:ENSG00000095110.8	114551441:114551974:clu_19937_-	4.5e-20	0.54	Testis
ENSG00000095110.8	NXPE1	chr11_114476639_A_G_b38	rs495070	chr11:114551441:114551974:clu_19937_-:ENSG00000095110.8	114551441:114551974:clu_19937_-	4.5e-20	0.54	Testis
ENSG00000095110.8	NXPE1	chr11_114531541_A_G_b38	rs507075	chr11:114552085:114552852:clu_11109_-:ENSG00000095110.8	114552085:114552852:clu_11109_-	4.8e-20	0.44	Colon - Transverse
ENSG00000095110.8	NXPE1	chr11_114532952_G_A_b38	rs11215037	chr11:114523091:114527840:clu_19935_-:ENSG00000095110.8	114523091:114527840:clu_19935_-	4.9e-20	-0.56	Testis
ENSG00000095110.8	NXPE1	chr11_114415947_T_C_b38	rs2365626	chr11:114551441:114551974:clu_11109_-:ENSG00000095110.8	114551441:114551974:clu_11109_-	5.3e-20	0.46	Colon - Transverse
ENSG00000095110.8	NXPE1	chr11_114516428_T_C_b38	rs673766	chr11:114552085:114552852:clu_11109_-:ENSG00000095110.8	114552085:114552852:clu_11109_-	5.4e-20	0.44	Colon - Transverse
ENSG00000095110.8	NXPE1	chr11_114559212_A_G_b38	rs648541	chr11:114552085:114552852:clu_19937_-:ENSG00000095110.8	114552085:114552852:clu_19937_-	5.6e-20	0.6	Testis
ENSG00000095110.8	NXPE1	chr11_114559325_C_G_b38	rs580705	chr11:114552085:114552852:clu_19937_-:ENSG00000095110.8	114552085:114552852:clu_19937_-	5.6e-20	0.6	Testis
ENSG00000095110.8	NXPE1	chr11_114559688_A_G_b38	rs661054	chr11:114552085:114552852:clu_19937_-:ENSG00000095110.8	114552085:114552852:clu_19937_-	5.6e-20	0.6	Testis
ENSG00000095110.8	NXPE1	chr11_114559887_C_T_b38	rs661946	chr11:114552085:114552852:clu_19937_-:ENSG00000095110.8	114552085:114552852:clu_19937_-	5.6e-20	0.6	Testis	Non-coding (promoter region) - Putative causative role
ENSG00000095110.8	NXPE1	chr11_114554352_T_C_b38	rs632108	chr11:114552085:114552852:clu_11109_-:ENSG00000095110.8	114552085:114552852:clu_11109_-	5.7e-20	0.44	Colon - Transverse
ENSG00000095110.8	NXPE1	chr11_114491094_A_G_b38	rs7103587	chr11:114551441:114551974:clu_19937_-:ENSG00000095110.8	114551441:114551974:clu_19937_-	6.7e-20	0.55	Testis
ENSG00000095110.8	NXPE1	chr11_114568940_C_G_b38	rs10790025	chr11:114526692:114527840:clu_19935_-:ENSG00000095110.8	114526692:114527840:clu_19935_-	6.8e-20	0.73	Testis
ENSG00000095110.8	NXPE1	chr11_114570082_G_A_b38	rs12794122	chr11:114526692:114527840:clu_19935_-:ENSG00000095110.8	114526692:114527840:clu_19935_-	6.8e-20	0.73	Testis
ENSG00000095110.8	NXPE1	chr11_114490307_C_A_b38	rs7130127	chr11:114551441:114551974:clu_19937_-:ENSG00000095110.8	114551441:114551974:clu_19937_-	7e-20	0.54	Testis
ENSG00000095110.8	NXPE1	chr11_114493184_G_T_b38	rs603830	chr11:114551441:114551974:clu_19937_-:ENSG00000095110.8	114551441:114551974:clu_19937_-	7e-20	0.54	Testis
ENSG00000095110.8	NXPE1	chr11_114535917_C_G_b38	rs484356	chr11:114523091:114527840:clu_19935_-:ENSG00000095110.8	114523091:114527840:clu_19935_-	7.3e-20	-0.55	Testis
ENSG00000095110.8	NXPE1	chr11_114456232_C_G_b38	rs619689	chr11:114552085:114552852:clu_19937_-:ENSG00000095110.8	114552085:114552852:clu_19937_-	7.3e-20	0.57	Testis
ENSG00000095110.8	NXPE1	chr11_114553856_A_G_b38	rs10431075	chr11:114523091:114527840:clu_19935_-:ENSG00000095110.8	114523091:114527840:clu_19935_-	7.5e-20	-0.56	Testis
ENSG00000095110.8	NXPE1	chr11_114566222_A_G_b38	rs670668	chr11:114552085:114552852:clu_11109_-:ENSG00000095110.8	114552085:114552852:clu_11109_-	7.7e-20	0.44	Colon - Transverse
ENSG00000095110.8	NXPE1	chr11_114526777_T_C_b38	rs7122337	chr11:114526692:114527840:clu_19935_-:ENSG00000095110.8	114526692:114527840:clu_19935_-	7.7e-20	0.72	Testis
ENSG00000095110.8	NXPE1	chr11_114551916_G_A_b38	rs1350070	chr11:114526692:114527840:clu_19935_-:ENSG00000095110.8	114526692:114527840:clu_19935_-	7.7e-20	0.72	Testis
ENSG00000095110.8	NXPE1	chr11_114552082_G_C_b38	rs1350069	chr11:114526692:114527840:clu_19935_-:ENSG00000095110.8	114526692:114527840:clu_19935_-	7.7e-20	0.72	Testis
ENSG00000095110.8	NXPE1	chr11_114552119_G_A_b38	rs61904879	chr11:114526692:114527840:clu_19935_-:ENSG00000095110.8	114526692:114527840:clu_19935_-	7.7e-20	0.72	Testis
ENSG00000095110.8	NXPE1	chr11_114552245_G_A_b38	rs73016119	chr11:114526692:114527840:clu_19935_-:ENSG00000095110.8	114526692:114527840:clu_19935_-	7.7e-20	0.72	Testis
ENSG00000095110.8	NXPE1	chr11_114552306_G_C_b38	rs61904880	chr11:114526692:114527840:clu_19935_-:ENSG00000095110.8	114526692:114527840:clu_19935_-	7.7e-20	0.72	Testis
ENSG00000095110.8	NXPE1	chr11_114471776_G_A_b38	rs10502188	chr11:114552085:114552852:clu_11109_-:ENSG00000095110.8	114552085:114552852:clu_11109_-	7.9e-20	0.42	Colon - Transverse
ENSG00000095110.8	NXPE1	chr11_114522592_T_C_b38	rs492840	chr11:114551441:114552852:clu_11109_-:ENSG00000095110.8	114551441:114552852:clu_11109_-	7.9e-20	-0.55	Colon - Transverse
ENSG00000095110.8	NXPE1	chr11_114510726_G_A_b38	rs1671819	chr11:114552085:114552852:clu_11109_-:ENSG00000095110.8	114552085:114552852:clu_11109_-	8e-20	0.44	Colon - Transverse
ENSG00000095110.8	NXPE1	chr11_114513808_C_T_b38	rs555242	chr11:114552085:114552852:clu_11109_-:ENSG00000095110.8	114552085:114552852:clu_11109_-	8e-20	0.44	Colon - Transverse
ENSG00000095110.8	NXPE1	chr11_114494272_T_C_b38	rs588511	chr11:114552880:114553688:clu_19937_-:ENSG00000095110.8	114552880:114553688:clu_19937_-	8.3e-20	-0.55	Testis
ENSG00000095110.8	NXPE1	chr11_114494301_G_T_b38	rs588151	chr11:114552880:114553688:clu_19937_-:ENSG00000095110.8	114552880:114553688:clu_19937_-	8.3e-20	-0.55	Testis
ENSG00000095110.8	NXPE1	chr11_114467357_A_G_b38	rs11215001	chr11:114552085:114552852:clu_11109_-:ENSG00000095110.8	114552085:114552852:clu_11109_-	1.1e-19	0.42	Colon - Transverse
ENSG00000095110.8	NXPE1	chr11_114470049_A_G_b38	rs10891676	chr11:114552085:114552852:clu_11109_-:ENSG00000095110.8	114552085:114552852:clu_11109_-	1.1e-19	0.42	Colon - Transverse
ENSG00000095110.8	NXPE1	chr11_114473503_A_T_b38	rs7124064	chr11:114552085:114552852:clu_11109_-:ENSG00000095110.8	114552085:114552852:clu_11109_-	1.1e-19	0.42	Colon - Transverse
ENSG00000095110.8	NXPE1	chr11_114480237_C_CTA_b38	rs10640045	chr11:114552880:114553688:clu_19937_-:ENSG00000095110.8	114552880:114553688:clu_19937_-	1.3e-19	-0.54	Testis
ENSG00000095110.8	NXPE1	chr11_114522930_C_T_b38	rs10891692	chr11:114523091:114527840:clu_19935_-:ENSG00000095110.8	114523091:114527840:clu_19935_-	1.5e-19	-0.55	Testis	Coding (Missense) used for allelic expression analysis
ENSG00000095110.8	NXPE1	chr11_114471909_G_A_b38	rs10750052	chr11:114552085:114552852:clu_11109_-:ENSG00000095110.8	114552085:114552852:clu_11109_-	1.5e-19	0.41	Colon - Transverse
ENSG00000095110.8	NXPE1	chr11_114482041_A_AAT_b38	rs5794915	chr11:114551441:114552852:clu_11109_-:ENSG00000095110.8	114551441:114552852:clu_11109_-	1.6e-19	-0.49	Colon - Transverse
ENSG00000095110.8	NXPE1	chr11_114482043_A_T_b38	rs5012363	chr11:114551441:114552852:clu_11109_-:ENSG00000095110.8	114551441:114552852:clu_11109_-	1.6e-19	-0.49	Colon - Transverse
ENSG00000095110.8	NXPE1	chr11_114560832_T_C_b38	rs560174	chr11:114552085:114552852:clu_19937_-:ENSG00000095110.8	114552085:114552852:clu_19937_-	1.9e-19	0.59	Testis
ENSG00000095110.8	NXPE1	chr11_114561234_A_G_b38	rs678170	chr11:114552085:114552852:clu_19937_-:ENSG00000095110.8	114552085:114552852:clu_19937_-	2e-19	0.59	Testis
ENSG00000095110.8	NXPE1	chr11_114561234_A_G_b38	rs678170	chr11:114552880:114553688:clu_19937_-:ENSG00000095110.8	114552880:114553688:clu_19937_-	2.1e-19	-0.57	Testis
ENSG00000095110.8	NXPE1	chr11_114561348_C_T_b38	rs11600618	chr11:114552085:114552852:clu_19937_-:ENSG00000095110.8	114552085:114552852:clu_19937_-	2.2e-19	0.59	Testis
ENSG00000095110.8	NXPE1	chr11_114418466_C_G_b38	rs10790010	chr11:114551441:114552852:clu_19937_-:ENSG00000095110.8	114551441:114552852:clu_19937_-	2.2e-19	-0.66	Testis
ENSG00000095110.8	NXPE1	chr11_114480237_C_CTA_b38	rs10640045	chr11:114551441:114551974:clu_19937_-:ENSG00000095110.8	114551441:114551974:clu_19937_-	2.5e-19	0.52	Testis
ENSG00000095110.8	NXPE1	chr11_114514263_G_A_b38	rs596217	chr11:114552085:114552852:clu_11109_-:ENSG00000095110.8	114552085:114552852:clu_11109_-	3.2e-19	0.43	Colon - Transverse
ENSG00000095110.8	NXPE1	chr11_114579807_T_A_b38	rs627866	chr11:114551441:114551974:clu_11109_-:ENSG00000095110.8	114551441:114551974:clu_11109_-	3.3e-19	0.42	Colon - Transverse
ENSG00000095110.8	NXPE1	chr11_114526438_TTAAATTGCCTTTCTGCAGATCATGCTTTTGTTAAATTGTGAATTTGCATTTTAAACCACAAAGTGGATCA_T_b38	rs370130936	chr11:114552085:114552852:clu_19937_-:ENSG00000095110.8	114552085:114552852:clu_19937_-	3.6e-19	0.58	Testis
ENSG00000095110.8	NXPE1	chr11_114571221_G_A_b38	rs10891705	chr11:114523091:114527840:clu_19935_-:ENSG00000095110.8	114523091:114527840:clu_19935_-	3.7e-19	-0.55	Testis
ENSG00000095110.8	NXPE1	chr11_114494272_T_C_b38	rs588511	chr11:114551441:114551974:clu_19937_-:ENSG00000095110.8	114551441:114551974:clu_19937_-	3.8e-19	0.52	Testis
ENSG00000095110.8	NXPE1	chr11_114494301_G_T_b38	rs588151	chr11:114551441:114551974:clu_19937_-:ENSG00000095110.8	114551441:114551974:clu_19937_-	3.8e-19	0.52	Testis
ENSG00000095110.8	NXPE1	chr11_114570401_T_C_b38	rs513152	chr11:114552085:114552852:clu_19937_-:ENSG00000095110.8	114552085:114552852:clu_19937_-	4.2e-19	0.59	Testis
ENSG00000095110.8	NXPE1	chr11_114570526_C_T_b38	rs511590	chr11:114552085:114552852:clu_19937_-:ENSG00000095110.8	114552085:114552852:clu_19937_-	4.2e-19	0.59	Testis
ENSG00000095110.8	NXPE1	chr11_114459296_A_G_b38	rs7116731	chr11:114552085:114552852:clu_11109_-:ENSG00000095110.8	114552085:114552852:clu_11109_-	4.3e-19	0.41	Colon - Transverse
ENSG00000095110.8	NXPE1	chr11_114465706_A_G_b38	rs3891642	chr11:114552085:114552852:clu_11109_-:ENSG00000095110.8	114552085:114552852:clu_11109_-	4.3e-19	0.41	Colon - Transverse
ENSG00000095110.8	NXPE1	chr11_114535786_T_A_b38	rs485388	chr11:114552085:114552852:clu_19937_-:ENSG00000095110.8	114552085:114552852:clu_19937_-	5.3e-19	0.58	Testis
ENSG00000095110.8	NXPE1	chr11_114542724_G_T_b38	rs534912	chr11:114552085:114552852:clu_19937_-:ENSG00000095110.8	114552085:114552852:clu_19937_-	5.3e-19	0.58	Testis
ENSG00000095110.8	NXPE1	chr11_114558144_A_G_b38	rs548756	chr11:114552085:114552852:clu_19937_-:ENSG00000095110.8	114552085:114552852:clu_19937_-	5.7e-19	0.58	Testis
ENSG00000095110.8	NXPE1	chr11_114464113_C_CG_b38	rs147484439	chr11:114552085:114552852:clu_11109_-:ENSG00000095110.8	114552085:114552852:clu_11109_-	5.8e-19	0.48	Colon - Transverse
ENSG00000095110.8	NXPE1	chr11_114575382_G_A_b38	rs11215064	chr11:114523091:114527840:clu_19935_-:ENSG00000095110.8	114523091:114527840:clu_19935_-	6.3e-19	-0.55	Testis
ENSG00000095110.8	NXPE1	chr11_114410053_A_G_b38	rs9326243	chr11:114551441:114552852:clu_19937_-:ENSG00000095110.8	114551441:114552852:clu_19937_-	6.5e-19	-0.64	Testis
ENSG00000095110.8	NXPE1	chr11_114411436_G_A_b38	rs11214982	chr11:114551441:114552852:clu_19937_-:ENSG00000095110.8	114551441:114552852:clu_19937_-	6.5e-19	-0.64	Testis
ENSG00000095110.8	NXPE1	chr11_114414337_C_T_b38	rs3863300	chr11:114551441:114552852:clu_19937_-:ENSG00000095110.8	114551441:114552852:clu_19937_-	6.5e-19	-0.64	Testis
ENSG00000095110.8	NXPE1	chr11_114452905_A_G_b38	rs545355	chr11:114552085:114552852:clu_19937_-:ENSG00000095110.8	114552085:114552852:clu_19937_-	6.8e-19	0.56	Testis
ENSG00000095110.8	NXPE1	chr11_114504995_C_G_b38	rs528461	chr11:114551441:114552852:clu_11109_-:ENSG00000095110.8	114551441:114552852:clu_11109_-	7.5e-19	-0.49	Colon - Transverse
ENSG00000095110.8	NXPE1	chr11_114580633_A_G_b38	rs641956	chr11:114552085:114552852:clu_11109_-:ENSG00000095110.8	114552085:114552852:clu_11109_-	7.7e-19	0.44	Colon - Transverse
ENSG00000095110.8	NXPE1	chr11_114580633_A_G_b38	rs641956	chr11:114551441:114551974:clu_11109_-:ENSG00000095110.8	114551441:114551974:clu_11109_-	8.4e-19	0.43	Colon - Transverse
ENSG00000095110.8	NXPE1	chr11_114405117_C_G_b38	rs3863299	chr11:114551441:114552852:clu_19937_-:ENSG00000095110.8	114551441:114552852:clu_19937_-	9.4e-19	-0.63	Testis
ENSG00000095110.8	NXPE1	chr11_114549255_T_C_b38	rs515678	chr11:114552085:114552852:clu_19937_-:ENSG00000095110.8	114552085:114552852:clu_19937_-	1e-18	0.57	Testis
ENSG00000095110.8	NXPE1	chr11_114395111_A_T_b38	rs10891657	chr11:114551441:114552852:clu_19937_-:ENSG00000095110.8	114551441:114552852:clu_19937_-	1.4e-18	-0.64	Testis
ENSG00000095110.8	NXPE1	chr11_114395994_C_A_b38	rs10891658	chr11:114551441:114552852:clu_19937_-:ENSG00000095110.8	114551441:114552852:clu_19937_-	1.4e-18	-0.64	Testis
ENSG00000095110.8	NXPE1	chr11_114456232_C_G_b38	rs619689	chr11:114551441:114551974:clu_19937_-:ENSG00000095110.8	114551441:114551974:clu_19937_-	1.5e-18	0.51	Testis
ENSG00000095110.8	NXPE1	chr11_114509583_G_A_b38	rs685278	chr11:114551441:114551974:clu_11109_-:ENSG00000095110.8	114551441:114551974:clu_11109_-	1.7e-18	0.42	Colon - Transverse
ENSG00000095110.8	NXPE1	chr11_114483411_G_A_b38	rs35293213	chr11:114552085:114552852:clu_11109_-:ENSG00000095110.8	114552085:114552852:clu_11109_-	1.8e-18	0.49	Colon - Transverse
ENSG00000095110.8	NXPE1	chr11_114561234_A_G_b38	rs678170	chr11:114523091:114527840:clu_19935_-:ENSG00000095110.8	114523091:114527840:clu_19935_-	2.4e-18	-0.53	Testis
ENSG00000095110.8	NXPE1	chr11_114531850_C_T_b38	rs494754	chr11:114552085:114552852:clu_19937_-:ENSG00000095110.8	114552085:114552852:clu_19937_-	2.4e-18	0.57	Testis
ENSG00000095110.8	NXPE1	chr11_114535917_C_G_b38	rs484356	chr11:114552085:114552852:clu_19937_-:ENSG00000095110.8	114552085:114552852:clu_19937_-	2.5e-18	0.57	Testis
ENSG00000095110.8	NXPE1	chr11_114530855_T_C_b38	rs524911	chr11:114552085:114552852:clu_19937_-:ENSG00000095110.8	114552085:114552852:clu_19937_-	3.1e-18	0.57	Testis	Coding (Synonymous) used for allelic expression analysis
ENSG00000095110.8	NXPE1	chr11_114469236_C_T_b38	rs12789644	chr11:114552085:114552852:clu_11109_-:ENSG00000095110.8	114552085:114552852:clu_11109_-	3.1e-18	0.45	Colon - Transverse
ENSG00000095110.8	NXPE1	chr11_114558061_G_A_b38	rs2045241	chr11:114552085:114552852:clu_19937_-:ENSG00000095110.8	114552085:114552852:clu_19937_-	3.8e-18	0.57	Testis
ENSG00000095110.8	NXPE1	chr11_114456232_C_G_b38	rs619689	chr11:114551441:114551974:clu_11109_-:ENSG00000095110.8	114551441:114551974:clu_11109_-	3.9e-18	0.39	Colon - Transverse
ENSG00000095110.8	NXPE1	chr11_114453250_A_G_b38	rs548236	chr11:114551441:114551974:clu_11109_-:ENSG00000095110.8	114551441:114551974:clu_11109_-	4.5e-18	0.39	Colon - Transverse
ENSG00000095110.8	NXPE1	chr11_114415947_T_C_b38	rs2365626	chr11:114552085:114552852:clu_11109_-:ENSG00000095110.8	114552085:114552852:clu_11109_-	4.8e-18	0.45	Colon - Transverse
ENSG00000095110.8	NXPE1	chr11_114392594_G_T_b38	rs2365884	chr11:114551441:114552852:clu_19937_-:ENSG00000095110.8	114551441:114552852:clu_19937_-	4.9e-18	-0.61	Testis
ENSG00000095110.8	NXPE1	chr11_114516108_C_T_b38	rs561722	chr11:114552085:114552852:clu_19937_-:ENSG00000095110.8	114552085:114552852:clu_19937_-	5.2e-18	0.57	Testis
ENSG00000095110.8	NXPE1	chr11_114535917_C_G_b38	rs484356	chr11:114552880:114553688:clu_19937_-:ENSG00000095110.8	114552880:114553688:clu_19937_-	5.5e-18	-0.55	Testis
ENSG00000095110.8	NXPE1	chr11_114471555_T_C_b38	rs10891679	chr11:114551441:114552852:clu_19937_-:ENSG00000095110.8	114551441:114552852:clu_19937_-	5.8e-18	-0.5	Testis
ENSG00000095110.8	NXPE1	chr11_114486483_T_C_b38	rs7950419	chr11:114552085:114552852:clu_11109_-:ENSG00000095110.8	114552085:114552852:clu_11109_-	6.2e-18	0.44	Colon - Transverse
ENSG00000095110.8	NXPE1	chr11_114486926_A_G_b38	rs11215015	chr11:114552085:114552852:clu_11109_-:ENSG00000095110.8	114552085:114552852:clu_11109_-	6.2e-18	0.44	Colon - Transverse
ENSG00000095110.8	NXPE1	chr11_114489804_C_G_b38	rs11501085	chr11:114552085:114552852:clu_11109_-:ENSG00000095110.8	114552085:114552852:clu_11109_-	6.2e-18	0.44	Colon - Transverse
ENSG00000095110.8	NXPE1	chr11_114469303_C_T_b38	rs12789828	chr11:114552085:114552852:clu_11109_-:ENSG00000095110.8	114552085:114552852:clu_11109_-	7.4e-18	0.45	Colon - Transverse
ENSG00000095110.8	NXPE1	chr11_114466466_C_T_b38	rs11215000	chr11:114552085:114552852:clu_11109_-:ENSG00000095110.8	114552085:114552852:clu_11109_-	8.5e-18	0.44	Colon - Transverse
ENSG00000095110.8	NXPE1	chr11_114466808_CCTTTT_C_b38	rs60421065	chr11:114552085:114552852:clu_11109_-:ENSG00000095110.8	114552085:114552852:clu_11109_-	8.5e-18	0.44	Colon - Transverse
ENSG00000095110.8	NXPE1	chr11_114467390_G_C_b38	rs34394976	chr11:114552085:114552852:clu_11109_-:ENSG00000095110.8	114552085:114552852:clu_11109_-	8.5e-18	0.44	Colon - Transverse
ENSG00000095110.8	NXPE1	chr11_114467573_G_A_b38	rs17117053	chr11:114552085:114552852:clu_11109_-:ENSG00000095110.8	114552085:114552852:clu_11109_-	8.5e-18	0.44	Colon - Transverse
ENSG00000095110.8	NXPE1	chr11_114467793_G_A_b38	rs11215002	chr11:114552085:114552852:clu_11109_-:ENSG00000095110.8	114552085:114552852:clu_11109_-	8.5e-18	0.44	Colon - Transverse
ENSG00000095110.8	NXPE1	chr11_114468521_G_A_b38	rs10891675	chr11:114552085:114552852:clu_11109_-:ENSG00000095110.8	114552085:114552852:clu_11109_-	8.5e-18	0.44	Colon - Transverse
ENSG00000095110.8	NXPE1	chr11_114470209_C_G_b38	rs10891677	chr11:114552085:114552852:clu_11109_-:ENSG00000095110.8	114552085:114552852:clu_11109_-	8.5e-18	0.44	Colon - Transverse
ENSG00000095110.8	NXPE1	chr11_114470557_G_C_b38	rs11215003	chr11:114552085:114552852:clu_11109_-:ENSG00000095110.8	114552085:114552852:clu_11109_-	8.5e-18	0.44	Colon - Transverse
ENSG00000095110.8	NXPE1	chr11_114473397_C_T_b38	rs10891681	chr11:114552085:114552852:clu_11109_-:ENSG00000095110.8	114552085:114552852:clu_11109_-	8.5e-18	0.44	Colon - Transverse
ENSG00000095110.8	NXPE1	chr11_114473991_G_T_b38	rs10891683	chr11:114552085:114552852:clu_11109_-:ENSG00000095110.8	114552085:114552852:clu_11109_-	8.5e-18	0.44	Colon - Transverse
ENSG00000095110.8	NXPE1	chr11_114474298_A_T_b38	rs11215004	chr11:114552085:114552852:clu_11109_-:ENSG00000095110.8	114552085:114552852:clu_11109_-	8.5e-18	0.44	Colon - Transverse
ENSG00000095110.8	NXPE1	chr11_114475160_C_CCAACATTTT_b38	rs71063572	chr11:114552085:114552852:clu_11109_-:ENSG00000095110.8	114552085:114552852:clu_11109_-	8.5e-18	0.44	Colon - Transverse
ENSG00000095110.8	NXPE1	chr11_114475991_A_G_b38	rs11215006	chr11:114552085:114552852:clu_11109_-:ENSG00000095110.8	114552085:114552852:clu_11109_-	8.5e-18	0.44	Colon - Transverse
ENSG00000095110.8	NXPE1	chr11_114476782_G_A_b38	rs10891684	chr11:114552085:114552852:clu_11109_-:ENSG00000095110.8	114552085:114552852:clu_11109_-	8.5e-18	0.44	Colon - Transverse
ENSG00000095110.8	NXPE1	chr11_114476834_T_G_b38	rs10891685	chr11:114552085:114552852:clu_11109_-:ENSG00000095110.8	114552085:114552852:clu_11109_-	8.5e-18	0.44	Colon - Transverse
ENSG00000095110.8	NXPE1	chr11_114479065_G_A_b38	rs12797627	chr11:114552085:114552852:clu_11109_-:ENSG00000095110.8	114552085:114552852:clu_11109_-	8.5e-18	0.44	Colon - Transverse
ENSG00000095110.8	NXPE1	chr11_114461542_AT_A_b38	rs57632797	chr11:114552085:114552852:clu_11109_-:ENSG00000095110.8	114552085:114552852:clu_11109_-	9.4e-18	0.44	Colon - Transverse
ENSG00000095110.8	NXPE1	chr11_114461758_T_G_b38	rs10891670	chr11:114552085:114552852:clu_11109_-:ENSG00000095110.8	114552085:114552852:clu_11109_-	9.4e-18	0.44	Colon - Transverse
ENSG00000095110.8	NXPE1	chr11_114461767_C_T_b38	rs10891671	chr11:114552085:114552852:clu_11109_-:ENSG00000095110.8	114552085:114552852:clu_11109_-	9.4e-18	0.44	Colon - Transverse
ENSG00000095110.8	NXPE1	chr11_114462366_C_T_b38	rs10750051	chr11:114552085:114552852:clu_11109_-:ENSG00000095110.8	114552085:114552852:clu_11109_-	9.4e-18	0.44	Colon - Transverse
ENSG00000095110.8	NXPE1	chr11_114462712_A_G_b38	rs10891672	chr11:114552085:114552852:clu_11109_-:ENSG00000095110.8	114552085:114552852:clu_11109_-	9.4e-18	0.44	Colon - Transverse
ENSG00000095110.8	NXPE1	chr11_114463137_ATATC_A_b38	rs66630598	chr11:114552085:114552852:clu_11109_-:ENSG00000095110.8	114552085:114552852:clu_11109_-	9.4e-18	0.44	Colon - Transverse
ENSG00000095110.8	NXPE1	chr11_114463438_T_G_b38	rs10891673	chr11:114552085:114552852:clu_11109_-:ENSG00000095110.8	114552085:114552852:clu_11109_-	9.4e-18	0.44	Colon - Transverse
ENSG00000095110.8	NXPE1	chr11_114463516_T_G_b38	rs10891674	chr11:114552085:114552852:clu_11109_-:ENSG00000095110.8	114552085:114552852:clu_11109_-	9.4e-18	0.44	Colon - Transverse
ENSG00000095110.8	NXPE1	chr11_114464367_A_G_b38	rs10790012	chr11:114552085:114552852:clu_11109_-:ENSG00000095110.8	114552085:114552852:clu_11109_-	9.4e-18	0.44	Colon - Transverse
ENSG00000095110.8	NXPE1	chr11_114464380_T_C_b38	rs10790013	chr11:114552085:114552852:clu_11109_-:ENSG00000095110.8	114552085:114552852:clu_11109_-	9.4e-18	0.44	Colon - Transverse
ENSG00000095110.8	NXPE1	chr11_114465468_C_T_b38	rs4569036	chr11:114552085:114552852:clu_11109_-:ENSG00000095110.8	114552085:114552852:clu_11109_-	9.4e-18	0.44	Colon - Transverse
ENSG00000095110.8	NXPE1	chr11_114456112_A_G_b38	rs527717	chr11:114551441:114551974:clu_11109_-:ENSG00000095110.8	114551441:114551974:clu_11109_-	1e-17	0.4	Colon - Transverse
ENSG00000095110.8	NXPE1	chr11_114457563_A_G_b38	rs112750	chr11:114551441:114551974:clu_11109_-:ENSG00000095110.8	114551441:114551974:clu_11109_-	1e-17	0.4	Colon - Transverse
ENSG00000095110.8	NXPE1	chr11_114463201_A_G_b38	rs479707	chr11:114551441:114551974:clu_11109_-:ENSG00000095110.8	114551441:114551974:clu_11109_-	1e-17	0.4	Colon - Transverse
ENSG00000095110.8	NXPE1	chr11_114579807_T_A_b38	rs627866	chr11:114552085:114552852:clu_11109_-:ENSG00000095110.8	114552085:114552852:clu_11109_-	1e-17	0.42	Colon - Transverse
ENSG00000095110.8	NXPE1	chr11_114474911_G_A_b38	rs10790014	chr11:114551441:114552852:clu_19937_-:ENSG00000095110.8	114551441:114552852:clu_19937_-	1.1e-17	-0.5	Testis
ENSG00000095110.8	NXPE1	chr11_114466292_G_C_b38	rs4489779	chr11:114552085:114552852:clu_11109_-:ENSG00000095110.8	114552085:114552852:clu_11109_-	1.2e-17	0.44	Colon - Transverse
ENSG00000095110.8	NXPE1	chr11_114466314_A_T_b38	rs4603338	chr11:114552085:114552852:clu_11109_-:ENSG00000095110.8	114552085:114552852:clu_11109_-	1.2e-17	0.44	Colon - Transverse
ENSG00000095110.8	NXPE1	chr11_114453304_A_G_b38	rs477238	chr11:114551441:114551974:clu_11109_-:ENSG00000095110.8	114551441:114551974:clu_11109_-	1.3e-17	0.4	Colon - Transverse
ENSG00000095110.8	NXPE1	chr11_114517234_G_A_b38	rs7117324	chr11:114552085:114552852:clu_19937_-:ENSG00000095110.8	114552085:114552852:clu_19937_-	1.5e-17	0.56	Testis
ENSG00000095110.8	NXPE1	chr11_114490307_C_A_b38	rs7130127	chr11:114551441:114551974:clu_11109_-:ENSG00000095110.8	114551441:114551974:clu_11109_-	1.6e-17	0.39	Colon - Transverse
ENSG00000095110.8	NXPE1	chr11_114493184_G_T_b38	rs603830	chr11:114551441:114551974:clu_11109_-:ENSG00000095110.8	114551441:114551974:clu_11109_-	1.6e-17	0.39	Colon - Transverse
ENSG00000095110.8	NXPE1	chr11_114486155_T_G_b38	rs644322	chr11:114551441:114551974:clu_11109_-:ENSG00000095110.8	114551441:114551974:clu_11109_-	1.7e-17	0.39	Colon - Transverse
ENSG00000095110.8	NXPE1	chr11_114496010_T_C_b38	rs667633	chr11:114551441:114551974:clu_11109_-:ENSG00000095110.8	114551441:114551974:clu_11109_-	1.7e-17	0.39	Colon - Transverse
ENSG00000095110.8	NXPE1	chr11_114506585_C_A_b38	rs556486	chr11:114551441:114551974:clu_11109_-:ENSG00000095110.8	114551441:114551974:clu_11109_-	1.7e-17	0.39	Colon - Transverse
ENSG00000095110.8	NXPE1	chr11_114489914_C_A_b38	rs11501086	chr11:114552085:114552852:clu_11109_-:ENSG00000095110.8	114552085:114552852:clu_11109_-	1.8e-17	0.44	Colon - Transverse
ENSG00000095110.8	NXPE1	chr11_114491346_G_A_b38	rs7927168	chr11:114552085:114552852:clu_11109_-:ENSG00000095110.8	114552085:114552852:clu_11109_-	1.8e-17	0.44	Colon - Transverse
ENSG00000095110.8	NXPE1	chr11_114553856_A_G_b38	rs10431075	chr11:114552085:114552852:clu_19937_-:ENSG00000095110.8	114552085:114552852:clu_19937_-	1.8e-17	0.56	Testis
ENSG00000095110.8	NXPE1	chr11_114487480_C_T_b38	rs628006	chr11:114551441:114551974:clu_11109_-:ENSG00000095110.8	114551441:114551974:clu_11109_-	1.9e-17	0.39	Colon - Transverse
ENSG00000095110.8	NXPE1	chr11_114469660_G_T_b38	rs1790231	chr11:114551441:114551974:clu_11109_-:ENSG00000095110.8	114551441:114551974:clu_11109_-	1.9e-17	0.39	Colon - Transverse
ENSG00000095110.8	NXPE1	chr11_114475847_C_T_b38	rs576980	chr11:114551441:114551974:clu_11109_-:ENSG00000095110.8	114551441:114551974:clu_11109_-	1.9e-17	0.39	Colon - Transverse
ENSG00000095110.8	NXPE1	chr11_114476639_A_G_b38	rs495070	chr11:114551441:114551974:clu_11109_-:ENSG00000095110.8	114551441:114551974:clu_11109_-	1.9e-17	0.39	Colon - Transverse
ENSG00000095110.8	NXPE1	chr11_114451694_A_G_b38	rs492236	chr11:114551441:114552852:clu_19937_-:ENSG00000095110.8	114551441:114552852:clu_19937_-	2e-17	-0.5	Testis
ENSG00000095110.8	NXPE1	chr11_114479118_C_T_b38	rs581015	chr11:114551441:114551974:clu_11109_-:ENSG00000095110.8	114551441:114551974:clu_11109_-	2.1e-17	0.39	Colon - Transverse
ENSG00000095110.8	NXPE1	chr11_114404351_A_G_b38	rs536179	chr11:114551441:114552852:clu_19937_-:ENSG00000095110.8	114551441:114552852:clu_19937_-	2.1e-17	-0.48	Testis
ENSG00000095110.8	NXPE1	chr11_114453250_A_G_b38	rs548236	chr11:114552085:114552852:clu_11109_-:ENSG00000095110.8	114552085:114552852:clu_11109_-	2.3e-17	0.39	Colon - Transverse
ENSG00000095110.8	NXPE1	chr11_114458127_T_C_b38	rs7949570	chr11:114551441:114552852:clu_19937_-:ENSG00000095110.8	114551441:114552852:clu_19937_-	2.5e-17	-0.49	Testis
ENSG00000095110.8	NXPE1	chr11_114522930_C_T_b38	rs10891692	chr11:114552085:114552852:clu_19937_-:ENSG00000095110.8	114552085:114552852:clu_19937_-	2.5e-17	0.56	Testis	Coding (Missense) used for allelic expression analysis
ENSG00000095110.8	NXPE1	chr11_114509583_G_A_b38	rs685278	chr11:114552085:114552852:clu_11109_-:ENSG00000095110.8	114552085:114552852:clu_11109_-	3e-17	0.42	Colon - Transverse
ENSG00000095110.8	NXPE1	chr11_114491094_A_G_b38	rs7103587	chr11:114551441:114551974:clu_11109_-:ENSG00000095110.8	114551441:114551974:clu_11109_-	3e-17	0.39	Colon - Transverse
ENSG00000095110.8	NXPE1	chr11_114485371_G_T_b38	rs28507785	chr11:114552085:114552852:clu_11109_-:ENSG00000095110.8	114552085:114552852:clu_11109_-	3e-17	0.43	Colon - Transverse
ENSG00000095110.8	NXPE1	chr11_114575382_G_A_b38	rs11215064	chr11:114552880:114553688:clu_19937_-:ENSG00000095110.8	114552880:114553688:clu_19937_-	3.1e-17	-0.54	Testis
ENSG00000095110.8	NXPE1	chr11_114508883_C_CA_b38	rs111281506	chr11:114551441:114551974:clu_11109_-:ENSG00000095110.8	114551441:114551974:clu_11109_-	3.1e-17	0.39	Colon - Transverse
ENSG00000095110.8	NXPE1	chr11_114470049_A_G_b38	rs10891676	chr11:114551441:114551974:clu_19937_-:ENSG00000095110.8	114551441:114551974:clu_19937_-	3.4e-17	0.51	Testis
ENSG00000095110.8	NXPE1	chr11_114473503_A_T_b38	rs7124064	chr11:114551441:114551974:clu_19937_-:ENSG00000095110.8	114551441:114551974:clu_19937_-	3.4e-17	0.51	Testis
ENSG00000095110.8	NXPE1	chr11_114453462_C_T_b38	rs11214996	chr11:114552085:114552852:clu_11109_-:ENSG00000095110.8	114552085:114552852:clu_11109_-	3.4e-17	0.44	Colon - Transverse
ENSG00000095110.8	NXPE1	chr11_114453590_G_A_b38	rs11214997	chr11:114552085:114552852:clu_11109_-:ENSG00000095110.8	114552085:114552852:clu_11109_-	3.4e-17	0.44	Colon - Transverse
ENSG00000095110.8	NXPE1	chr11_114453722_G_A_b38	rs12226764	chr11:114552085:114552852:clu_11109_-:ENSG00000095110.8	114552085:114552852:clu_11109_-	3.4e-17	0.44	Colon - Transverse
ENSG00000095110.8	NXPE1	chr11_114453978_C_CTGGATTACA_b38	rs59668771	chr11:114552085:114552852:clu_11109_-:ENSG00000095110.8	114552085:114552852:clu_11109_-	3.4e-17	0.44	Colon - Transverse
ENSG00000095110.8	NXPE1	chr11_114455216_G_T_b38	rs10891663	chr11:114552085:114552852:clu_11109_-:ENSG00000095110.8	114552085:114552852:clu_11109_-	3.4e-17	0.44	Colon - Transverse
ENSG00000095110.8	NXPE1	chr11_114456431_T_C_b38	rs34663079	chr11:114552085:114552852:clu_11109_-:ENSG00000095110.8	114552085:114552852:clu_11109_-	3.4e-17	0.44	Colon - Transverse
ENSG00000095110.8	NXPE1	chr11_114457710_A_T_b38	rs3863301	chr11:114552085:114552852:clu_11109_-:ENSG00000095110.8	114552085:114552852:clu_11109_-	3.4e-17	0.44	Colon - Transverse
ENSG00000095110.8	NXPE1	chr11_114458472_G_A_b38	rs17117032	chr11:114552085:114552852:clu_11109_-:ENSG00000095110.8	114552085:114552852:clu_11109_-	3.4e-17	0.44	Colon - Transverse
ENSG00000095110.8	NXPE1	chr11_114459146_AAAT_A_b38	rs60182961	chr11:114552085:114552852:clu_11109_-:ENSG00000095110.8	114552085:114552852:clu_11109_-	3.4e-17	0.44	Colon - Transverse
ENSG00000095110.8	NXPE1	chr11_114459503_T_C_b38	rs12277244	chr11:114552085:114552852:clu_11109_-:ENSG00000095110.8	114552085:114552852:clu_11109_-	3.4e-17	0.44	Colon - Transverse
ENSG00000095110.8	NXPE1	chr11_114460498_A_G_b38	rs10891668	chr11:114552085:114552852:clu_11109_-:ENSG00000095110.8	114552085:114552852:clu_11109_-	3.4e-17	0.44	Colon - Transverse
ENSG00000095110.8	NXPE1	chr11_114561348_C_T_b38	rs11600618	chr11:114552880:114553688:clu_19937_-:ENSG00000095110.8	114552880:114553688:clu_19937_-	3.5e-17	-0.53	Testis
ENSG00000095110.8	NXPE1	chr11_114473451_C_T_b38	rs10891682	chr11:114551441:114551974:clu_19937_-:ENSG00000095110.8	114551441:114551974:clu_19937_-	3.9e-17	0.56	Testis
ENSG00000095110.8	NXPE1	chr11_114395994_C_A_b38	rs10891658	chr11:114551441:114551974:clu_11109_-:ENSG00000095110.8	114551441:114551974:clu_11109_-	4.7e-17	0.47	Colon - Transverse
ENSG00000095110.8	NXPE1	chr11_114414337_C_T_b38	rs3863300	chr11:114551441:114551974:clu_11109_-:ENSG00000095110.8	114551441:114551974:clu_11109_-	4.7e-17	0.47	Colon - Transverse
ENSG00000095110.8	NXPE1	chr11_114494272_T_C_b38	rs588511	chr11:114551441:114551974:clu_11109_-:ENSG00000095110.8	114551441:114551974:clu_11109_-	4.8e-17	0.38	Colon - Transverse
ENSG00000095110.8	NXPE1	chr11_114494301_G_T_b38	rs588151	chr11:114551441:114551974:clu_11109_-:ENSG00000095110.8	114551441:114551974:clu_11109_-	4.8e-17	0.38	Colon - Transverse
ENSG00000095110.8	NXPE1	chr11_114446267_C_A_b38	rs654531	chr11:114551441:114552852:clu_19937_-:ENSG00000095110.8	114551441:114552852:clu_19937_-	5.1e-17	-0.5	Testis
ENSG00000095110.8	NXPE1	chr11_114471909_G_A_b38	rs10750052	chr11:114551441:114551974:clu_19937_-:ENSG00000095110.8	114551441:114551974:clu_19937_-	5.2e-17	0.51	Testis
ENSG00000095110.8	NXPE1	chr11_114560832_T_C_b38	rs560174	chr11:114552880:114553688:clu_19937_-:ENSG00000095110.8	114552880:114553688:clu_19937_-	5.2e-17	-0.53	Testis
ENSG00000095110.8	NXPE1	chr11_114570401_T_C_b38	rs513152	chr11:114552880:114553688:clu_19937_-:ENSG00000095110.8	114552880:114553688:clu_19937_-	5.4e-17	-0.54	Testis
ENSG00000095110.8	NXPE1	chr11_114570526_C_T_b38	rs511590	chr11:114552880:114553688:clu_19937_-:ENSG00000095110.8	114552880:114553688:clu_19937_-	5.4e-17	-0.54	Testis
ENSG00000095110.8	NXPE1	chr11_114480237_C_CTA_b38	rs10640045	chr11:114551441:114551974:clu_11109_-:ENSG00000095110.8	114551441:114551974:clu_11109_-	5.6e-17	0.38	Colon - Transverse
ENSG00000095110.8	NXPE1	chr11_114492931_A_G_b38	rs11215018	chr11:114552085:114552852:clu_11109_-:ENSG00000095110.8	114552085:114552852:clu_11109_-	5.7e-17	0.42	Colon - Transverse
ENSG00000095110.8	NXPE1	chr11_114575382_G_A_b38	rs11215064	chr11:114552085:114552852:clu_19937_-:ENSG00000095110.8	114552085:114552852:clu_19937_-	6e-17	0.56	Testis
ENSG00000095110.8	NXPE1	chr11_114558061_G_A_b38	rs2045241	chr11:114552880:114553688:clu_19937_-:ENSG00000095110.8	114552880:114553688:clu_19937_-	6.2e-17	-0.53	Testis
ENSG00000095110.8	NXPE1	chr11_114471776_G_A_b38	rs10502188	chr11:114551441:114551974:clu_19937_-:ENSG00000095110.8	114551441:114551974:clu_19937_-	6.4e-17	0.51	Testis
ENSG00000095110.8	NXPE1	chr11_114392594_G_T_b38	rs2365884	chr11:114551441:114551974:clu_11109_-:ENSG00000095110.8	114551441:114551974:clu_11109_-	6.9e-17	0.45	Colon - Transverse
ENSG00000095110.8	NXPE1	chr11_114558144_A_G_b38	rs548756	chr11:114552880:114553688:clu_19937_-:ENSG00000095110.8	114552880:114553688:clu_19937_-	7.4e-17	-0.53	Testis
ENSG00000095110.8	NXPE1	chr11_114571221_G_A_b38	rs10891705	chr11:114552085:114552852:clu_19937_-:ENSG00000095110.8	114552085:114552852:clu_19937_-	7.6e-17	0.56	Testis
ENSG00000095110.8	NXPE1	chr11_114395111_A_T_b38	rs10891657	chr11:114551441:114551974:clu_11109_-:ENSG00000095110.8	114551441:114551974:clu_11109_-	7.7e-17	0.46	Colon - Transverse
ENSG00000095110.8	NXPE1	chr11_114410053_A_G_b38	rs9326243	chr11:114551441:114551974:clu_11109_-:ENSG00000095110.8	114551441:114551974:clu_11109_-	7.7e-17	0.46	Colon - Transverse
ENSG00000095110.8	NXPE1	chr11_114411436_G_A_b38	rs11214982	chr11:114551441:114551974:clu_11109_-:ENSG00000095110.8	114551441:114551974:clu_11109_-	7.7e-17	0.46	Colon - Transverse
ENSG00000095110.8	NXPE1	chr11_114453304_A_G_b38	rs477238	chr11:114552085:114552852:clu_11109_-:ENSG00000095110.8	114552085:114552852:clu_11109_-	8.2e-17	0.4	Colon - Transverse
ENSG00000095110.8	NXPE1	chr11_114467357_A_G_b38	rs11215001	chr11:114551441:114551974:clu_19937_-:ENSG00000095110.8	114551441:114551974:clu_19937_-	8.5e-17	0.5	Testis
ENSG00000095110.8	NXPE1	chr11_114467890_T_C_b38	rs56102042	chr11:114552085:114552852:clu_11109_-:ENSG00000095110.8	114552085:114552852:clu_11109_-	8.6e-17	0.42	Colon - Transverse
ENSG00000095110.8	NXPE1	chr11_114468001_G_A_b38	rs56118609	chr11:114552085:114552852:clu_11109_-:ENSG00000095110.8	114552085:114552852:clu_11109_-	8.6e-17	0.42	Colon - Transverse
ENSG00000095110.8	NXPE1	chr11_114468006_G_A_b38	rs56207994	chr11:114552085:114552852:clu_11109_-:ENSG00000095110.8	114552085:114552852:clu_11109_-	8.6e-17	0.42	Colon - Transverse
ENSG00000095110.8	NXPE1	chr11_114468061_G_A_b38	rs55951141	chr11:114552085:114552852:clu_11109_-:ENSG00000095110.8	114552085:114552852:clu_11109_-	8.6e-17	0.42	Colon - Transverse
ENSG00000095110.8	NXPE1	chr11_114553856_A_G_b38	rs10431075	chr11:114552880:114553688:clu_19937_-:ENSG00000095110.8	114552880:114553688:clu_19937_-	8.7e-17	-0.53	Testis
ENSG00000095110.8	NXPE1	chr11_114459296_A_G_b38	rs7116731	chr11:114551441:114551974:clu_19937_-:ENSG00000095110.8	114551441:114551974:clu_19937_-	8.7e-17	0.5	Testis
ENSG00000095110.8	NXPE1	chr11_114465706_A_G_b38	rs3891642	chr11:114551441:114551974:clu_19937_-:ENSG00000095110.8	114551441:114551974:clu_19937_-	8.7e-17	0.5	Testis
ENSG00000095110.8	NXPE1	chr11_114491066_A_G_b38	rs71466738	chr11:114552085:114552852:clu_11109_-:ENSG00000095110.8	114552085:114552852:clu_11109_-	8.9e-17	0.42	Colon - Transverse
ENSG00000095110.8	NXPE1	chr11_114532952_G_A_b38	rs11215037	chr11:114552085:114552852:clu_19937_-:ENSG00000095110.8	114552085:114552852:clu_19937_-	1e-16	0.55	Testis
ENSG00000095110.8	NXPE1	chr11_114462735_A_G_b38	rs11214998	chr11:114552085:114552852:clu_11109_-:ENSG00000095110.8	114552085:114552852:clu_11109_-	1.1e-16	0.44	Colon - Transverse
ENSG00000095110.8	NXPE1	chr11_114449038_A_G_b38	rs525173	chr11:114551441:114552852:clu_19937_-:ENSG00000095110.8	114551441:114552852:clu_19937_-	1.2e-16	-0.51	Testis
ENSG00000095110.8	NXPE1	chr11_114469406_C_G_b38	rs12790016	chr11:114552085:114552852:clu_11109_-:ENSG00000095110.8	114552085:114552852:clu_11109_-	1.2e-16	0.44	Colon - Transverse
ENSG00000095110.8	NXPE1	chr11_114471844_C_T_b38	rs10891680	chr11:114552085:114552852:clu_11109_-:ENSG00000095110.8	114552085:114552852:clu_11109_-	1.2e-16	0.44	Colon - Transverse
ENSG00000095110.8	NXPE1	chr11_114531850_C_T_b38	rs494754	chr11:114552880:114553688:clu_19937_-:ENSG00000095110.8	114552880:114553688:clu_19937_-	1.2e-16	-0.53	Testis
ENSG00000095110.8	NXPE1	chr11_114549255_T_C_b38	rs515678	chr11:114552880:114553688:clu_19937_-:ENSG00000095110.8	114552880:114553688:clu_19937_-	1.2e-16	-0.52	Testis
ENSG00000095110.8	NXPE1	chr11_114535786_T_A_b38	rs485388	chr11:114552880:114553688:clu_19937_-:ENSG00000095110.8	114552880:114553688:clu_19937_-	1.3e-16	-0.53	Testis
ENSG00000095110.8	NXPE1	chr11_114542724_G_T_b38	rs534912	chr11:114552880:114553688:clu_19937_-:ENSG00000095110.8	114552880:114553688:clu_19937_-	1.3e-16	-0.53	Testis
ENSG00000095110.8	NXPE1	chr11_114580633_A_G_b38	rs641956	chr11:114551441:114552852:clu_19937_-:ENSG00000095110.8	114551441:114552852:clu_19937_-	1.3e-16	-0.55	Testis
ENSG00000095110.8	NXPE1	chr11_114427149_A_G_b38	rs6589429	chr11:114551441:114552852:clu_11109_-:ENSG00000095110.8	114551441:114552852:clu_11109_-	1.4e-16	-0.5	Colon - Transverse
ENSG00000095110.8	NXPE1	chr11_114469660_G_T_b38	rs1790231	chr11:114552085:114552852:clu_11109_-:ENSG00000095110.8	114552085:114552852:clu_11109_-	1.4e-16	0.39	Colon - Transverse
ENSG00000095110.8	NXPE1	chr11_114475847_C_T_b38	rs576980	chr11:114552085:114552852:clu_11109_-:ENSG00000095110.8	114552085:114552852:clu_11109_-	1.4e-16	0.39	Colon - Transverse
ENSG00000095110.8	NXPE1	chr11_114476639_A_G_b38	rs495070	chr11:114552085:114552852:clu_11109_-:ENSG00000095110.8	114552085:114552852:clu_11109_-	1.4e-16	0.39	Colon - Transverse
ENSG00000095110.8	NXPE1	chr11_114464633_G_A_b38	rs4936296	chr11:114551441:114552852:clu_19937_-:ENSG00000095110.8	114551441:114552852:clu_19937_-	1.4e-16	-0.48	Testis
ENSG00000095110.8	NXPE1	chr11_114490307_C_A_b38	rs7130127	chr11:114552085:114552852:clu_11109_-:ENSG00000095110.8	114552085:114552852:clu_11109_-	1.4e-16	0.39	Colon - Transverse
ENSG00000095110.8	NXPE1	chr11_114493184_G_T_b38	rs603830	chr11:114552085:114552852:clu_11109_-:ENSG00000095110.8	114552085:114552852:clu_11109_-	1.4e-16	0.39	Colon - Transverse
ENSG00000095110.8	NXPE1	chr11_114456112_A_G_b38	rs527717	chr11:114552085:114552852:clu_11109_-:ENSG00000095110.8	114552085:114552852:clu_11109_-	1.5e-16	0.4	Colon - Transverse
ENSG00000095110.8	NXPE1	chr11_114457563_A_G_b38	rs112750	chr11:114552085:114552852:clu_11109_-:ENSG00000095110.8	114552085:114552852:clu_11109_-	1.5e-16	0.4	Colon - Transverse
ENSG00000095110.8	NXPE1	chr11_114463201_A_G_b38	rs479707	chr11:114552085:114552852:clu_11109_-:ENSG00000095110.8	114552085:114552852:clu_11109_-	1.5e-16	0.4	Colon - Transverse
ENSG00000095110.8	NXPE1	chr11_114487480_C_T_b38	rs628006	chr11:114552085:114552852:clu_11109_-:ENSG00000095110.8	114552085:114552852:clu_11109_-	1.5e-16	0.4	Colon - Transverse
ENSG00000095110.8	NXPE1	chr11_114471555_T_C_b38	rs10891679	chr11:114551441:114551974:clu_11109_-:ENSG00000095110.8	114551441:114551974:clu_11109_-	1.5e-16	0.37	Colon - Transverse
ENSG00000095110.8	NXPE1	chr11_114571221_G_A_b38	rs10891705	chr11:114552880:114553688:clu_19937_-:ENSG00000095110.8	114552880:114553688:clu_19937_-	1.5e-16	-0.53	Testis
ENSG00000095110.8	NXPE1	chr11_114443325_C_T_b38	rs11214993	chr11:114551441:114552852:clu_11109_-:ENSG00000095110.8	114551441:114552852:clu_11109_-	1.5e-16	-0.5	Colon - Transverse
ENSG00000095110.8	NXPE1	chr11_114444250_C_T_b38	rs2271716	chr11:114551441:114552852:clu_11109_-:ENSG00000095110.8	114551441:114552852:clu_11109_-	1.5e-16	-0.5	Colon - Transverse
ENSG00000095110.8	NXPE1	chr11_114491094_A_G_b38	rs7103587	chr11:114552085:114552852:clu_11109_-:ENSG00000095110.8	114552085:114552852:clu_11109_-	1.6e-16	0.39	Colon - Transverse
ENSG00000095110.8	NXPE1	chr11_114479118_C_T_b38	rs581015	chr11:114552085:114552852:clu_11109_-:ENSG00000095110.8	114552085:114552852:clu_11109_-	1.6e-16	0.4	Colon - Transverse
ENSG00000095110.8	NXPE1	chr11_114486155_T_G_b38	rs644322	chr11:114552085:114552852:clu_11109_-:ENSG00000095110.8	114552085:114552852:clu_11109_-	1.6e-16	0.4	Colon - Transverse
ENSG00000095110.8	NXPE1	chr11_114496010_T_C_b38	rs667633	chr11:114552085:114552852:clu_11109_-:ENSG00000095110.8	114552085:114552852:clu_11109_-	1.6e-16	0.4	Colon - Transverse
ENSG00000095110.8	NXPE1	chr11_114506585_C_A_b38	rs556486	chr11:114552085:114552852:clu_11109_-:ENSG00000095110.8	114552085:114552852:clu_11109_-	1.6e-16	0.4	Colon - Transverse
ENSG00000095110.8	NXPE1	chr11_114558156_TTTATAA_T_b38	rs5794919	chr11:114552880:114553688:clu_19937_-:ENSG00000095110.8	114552880:114553688:clu_19937_-	1.8e-16	-0.52	Testis
ENSG00000095110.8	NXPE1	chr11_114530855_T_C_b38	rs524911	chr11:114552880:114553688:clu_19937_-:ENSG00000095110.8	114552880:114553688:clu_19937_-	1.9e-16	-0.52	Testis	Coding (Synonymous) used for allelic expression analysis
ENSG00000095110.8	NXPE1	chr11_114532952_G_A_b38	rs11215037	chr11:114552880:114553688:clu_19937_-:ENSG00000095110.8	114552880:114553688:clu_19937_-	2.1e-16	-0.53	Testis
ENSG00000095110.8	NXPE1	chr11_114522930_C_T_b38	rs10891692	chr11:114552880:114553688:clu_19937_-:ENSG00000095110.8	114552880:114553688:clu_19937_-	2.1e-16	-0.53	Testis	Coding (Missense) used for allelic expression analysis
ENSG00000095110.8	NXPE1	chr11_114508883_C_CA_b38	rs111281506	chr11:114552085:114552852:clu_11109_-:ENSG00000095110.8	114552085:114552852:clu_11109_-	2.1e-16	0.39	Colon - Transverse
ENSG00000095110.8	NXPE1	chr11_114456232_C_G_b38	rs619689	chr11:114552085:114552852:clu_11109_-:ENSG00000095110.8	114552085:114552852:clu_11109_-	2.1e-16	0.39	Colon - Transverse
ENSG00000095110.8	NXPE1	chr11_114459296_A_G_b38	rs7116731	chr11:114552880:114553688:clu_19937_-:ENSG00000095110.8	114552880:114553688:clu_19937_-	2.2e-16	-0.51	Testis
ENSG00000095110.8	NXPE1	chr11_114465706_A_G_b38	rs3891642	chr11:114552880:114553688:clu_19937_-:ENSG00000095110.8	114552880:114553688:clu_19937_-	2.2e-16	-0.51	Testis
ENSG00000095110.8	NXPE1	chr11_114458127_T_C_b38	rs7949570	chr11:114551441:114551974:clu_11109_-:ENSG00000095110.8	114551441:114551974:clu_11109_-	2.4e-16	0.37	Colon - Transverse
ENSG00000095110.8	NXPE1	chr11_114490192_C_T_b38	rs61904866	chr11:114552085:114552852:clu_11109_-:ENSG00000095110.8	114552085:114552852:clu_11109_-	2.4e-16	0.43	Colon - Transverse
ENSG00000095110.8	NXPE1	chr11_114464633_G_A_b38	rs4936296	chr11:114551441:114551974:clu_11109_-:ENSG00000095110.8	114551441:114551974:clu_11109_-	2.5e-16	0.37	Colon - Transverse
ENSG00000095110.8	NXPE1	chr11_114504995_C_G_b38	rs528461	chr11:114526692:114527840:clu_19935_-:ENSG00000095110.8	114526692:114527840:clu_19935_-	2.5e-16	0.6	Testis
ENSG00000095110.8	NXPE1	chr11_114516108_C_T_b38	rs561722	chr11:114552880:114553688:clu_19937_-:ENSG00000095110.8	114552880:114553688:clu_19937_-	2.6e-16	-0.52	Testis
ENSG00000095110.8	NXPE1	chr11_114559325_C_G_b38	rs580705	chr11:114552880:114553688:clu_19937_-:ENSG00000095110.8	114552880:114553688:clu_19937_-	2.7e-16	-0.52	Testis
ENSG00000095110.8	NXPE1	chr11_114559688_A_G_b38	rs661054	chr11:114552880:114553688:clu_19937_-:ENSG00000095110.8	114552880:114553688:clu_19937_-	2.7e-16	-0.52	Testis
ENSG00000095110.8	NXPE1	chr11_114559887_C_T_b38	rs661946	chr11:114552880:114553688:clu_19937_-:ENSG00000095110.8	114552880:114553688:clu_19937_-	2.7e-16	-0.52	Testis	Non-coding (promoter region) - Putative causative role
ENSG00000095110.8	NXPE1	chr11_114559212_A_G_b38	rs648541	chr11:114552880:114553688:clu_19937_-:ENSG00000095110.8	114552880:114553688:clu_19937_-	2.7e-16	-0.52	Testis
ENSG00000095110.8	NXPE1	chr11_114470049_A_G_b38	rs10891676	chr11:114552880:114553688:clu_19937_-:ENSG00000095110.8	114552880:114553688:clu_19937_-	2.8e-16	-0.51	Testis
ENSG00000095110.8	NXPE1	chr11_114473503_A_T_b38	rs7124064	chr11:114552880:114553688:clu_19937_-:ENSG00000095110.8	114552880:114553688:clu_19937_-	2.8e-16	-0.51	Testis
ENSG00000095110.8	NXPE1	chr11_114579986_G_A_b38	rs487707	chr11:114551441:114552852:clu_11109_-:ENSG00000095110.8	114551441:114552852:clu_11109_-	2.9e-16	-0.47	Colon - Transverse
ENSG00000095110.8	NXPE1	chr11_114418466_C_G_b38	rs10790010	chr11:114551441:114551974:clu_11109_-:ENSG00000095110.8	114551441:114551974:clu_11109_-	3.1e-16	0.46	Colon - Transverse
ENSG00000095110.8	NXPE1	chr11_114451640_A_G_b38	rs491469	chr11:114551441:114552852:clu_19937_-:ENSG00000095110.8	114551441:114552852:clu_19937_-	3.1e-16	-0.5	Testis
ENSG00000095110.8	NXPE1	chr11_114453250_A_G_b38	rs548236	chr11:114523091:114527840:clu_19935_-:ENSG00000095110.8	114523091:114527840:clu_19935_-	3.3e-16	-0.48	Testis
ENSG00000095110.8	NXPE1	chr11_114407082_T_C_b38	rs678207	chr11:114551441:114552852:clu_19937_-:ENSG00000095110.8	114551441:114552852:clu_19937_-	3.5e-16	-0.46	Testis
ENSG00000095110.8	NXPE1	chr11_114517234_G_A_b38	rs7117324	chr11:114552880:114553688:clu_19937_-:ENSG00000095110.8	114552880:114553688:clu_19937_-	3.9e-16	-0.52	Testis
ENSG00000095110.8	NXPE1	chr11_114471776_G_A_b38	rs10502188	chr11:114552880:114553688:clu_19937_-:ENSG00000095110.8	114552880:114553688:clu_19937_-	4.1e-16	-0.51	Testis
ENSG00000095110.8	NXPE1	chr11_114427512_A_G_b38	rs4121638	chr11:114551441:114552852:clu_11109_-:ENSG00000095110.8	114551441:114552852:clu_11109_-	4.1e-16	-0.5	Colon - Transverse
ENSG00000095110.8	NXPE1	chr11_114452905_A_G_b38	rs545355	chr11:114552880:114553688:clu_19937_-:ENSG00000095110.8	114552880:114553688:clu_19937_-	4.2e-16	-0.5	Testis
ENSG00000095110.8	NXPE1	chr11_114480237_C_CTA_b38	rs10640045	chr11:114552085:114552852:clu_11109_-:ENSG00000095110.8	114552085:114552852:clu_11109_-	4.6e-16	0.38	Colon - Transverse
ENSG00000095110.8	NXPE1	chr11_114494272_T_C_b38	rs588511	chr11:114552085:114552852:clu_11109_-:ENSG00000095110.8	114552085:114552852:clu_11109_-	4.6e-16	0.38	Colon - Transverse
ENSG00000095110.8	NXPE1	chr11_114494301_G_T_b38	rs588151	chr11:114552085:114552852:clu_11109_-:ENSG00000095110.8	114552085:114552852:clu_11109_-	4.6e-16	0.38	Colon - Transverse
ENSG00000095110.8	NXPE1	chr11_114526438_TTAAATTGCCTTTCTGCAGATCATGCTTTTGTTAAATTGTGAATTTGCATTTTAAACCACAAAGTGGATCA_T_b38	rs370130936	chr11:114552880:114553688:clu_19937_-:ENSG00000095110.8	114552880:114553688:clu_19937_-	4.7e-16	-0.52	Testis
ENSG00000095110.8	NXPE1	chr11_114471909_G_A_b38	rs10750052	chr11:114552880:114553688:clu_19937_-:ENSG00000095110.8	114552880:114553688:clu_19937_-	5e-16	-0.51	Testis
ENSG00000095110.8	NXPE1	chr11_114474911_G_A_b38	rs10790014	chr11:114551441:114551974:clu_11109_-:ENSG00000095110.8	114551441:114551974:clu_11109_-	5e-16	0.38	Colon - Transverse
ENSG00000095110.8	NXPE1	chr11_114405117_C_G_b38	rs3863299	chr11:114551441:114551974:clu_11109_-:ENSG00000095110.8	114551441:114551974:clu_11109_-	5.1e-16	0.45	Colon - Transverse
ENSG00000095110.8	NXPE1	chr11_114522592_T_C_b38	rs492840	chr11:114552085:114552852:clu_19937_-:ENSG00000095110.8	114552085:114552852:clu_19937_-	5.3e-16	0.61	Testis
ENSG00000095110.8	NXPE1	chr11_114467357_A_G_b38	rs11215001	chr11:114552880:114553688:clu_19937_-:ENSG00000095110.8	114552880:114553688:clu_19937_-	7.2e-16	-0.5	Testis
ENSG00000095110.8	NXPE1	chr11_114415947_T_C_b38	rs2365626	chr11:114551441:114552852:clu_11109_-:ENSG00000095110.8	114551441:114552852:clu_11109_-	1.2e-15	-0.48	Colon - Transverse
ENSG00000095110.8	NXPE1	chr11_114444466_A_G_b38	rs540712	chr11:114551441:114552852:clu_19937_-:ENSG00000095110.8	114551441:114552852:clu_19937_-	1.2e-15	-0.49	Testis
ENSG00000095110.8	NXPE1	chr11_114579986_G_A_b38	rs487707	chr11:114551441:114551974:clu_19937_-:ENSG00000095110.8	114551441:114551974:clu_19937_-	1.3e-15	0.53	Testis
ENSG00000095110.8	NXPE1	chr11_114432078_A_G_b38	rs528747	chr11:114551441:114552852:clu_19937_-:ENSG00000095110.8	114551441:114552852:clu_19937_-	1.7e-15	-0.49	Testis
ENSG00000095110.8	NXPE1	chr11_114470049_A_G_b38	rs10891676	chr11:114552085:114552852:clu_19937_-:ENSG00000095110.8	114552085:114552852:clu_19937_-	1.8e-15	0.52	Testis
ENSG00000095110.8	NXPE1	chr11_114473503_A_T_b38	rs7124064	chr11:114552085:114552852:clu_19937_-:ENSG00000095110.8	114552085:114552852:clu_19937_-	1.8e-15	0.52	Testis
ENSG00000095110.8	NXPE1	chr11_114459296_A_G_b38	rs7116731	chr11:114552085:114552852:clu_19937_-:ENSG00000095110.8	114552085:114552852:clu_19937_-	2.2e-15	0.51	Testis
ENSG00000095110.8	NXPE1	chr11_114465706_A_G_b38	rs3891642	chr11:114552085:114552852:clu_19937_-:ENSG00000095110.8	114552085:114552852:clu_19937_-	2.2e-15	0.51	Testis
ENSG00000095110.8	NXPE1	chr11_114449314_G_C_b38	rs577976	chr11:114551441:114552852:clu_19937_-:ENSG00000095110.8	114551441:114552852:clu_19937_-	2.6e-15	-0.48	Testis
ENSG00000095110.8	NXPE1	chr11_114453250_A_G_b38	rs548236	chr11:114552085:114552852:clu_19937_-:ENSG00000095110.8	114552085:114552852:clu_19937_-	2.9e-15	0.51	Testis
ENSG00000095110.8	NXPE1	chr11_114541428_A_G_b38	rs74912513	chr11:114551441:114552852:clu_19937_-:ENSG00000095110.8	114551441:114552852:clu_19937_-	3.1e-15	-0.84	Testis
ENSG00000095110.8	NXPE1	chr11_114453250_A_G_b38	rs548236	chr11:114551441:114551974:clu_19937_-:ENSG00000095110.8	114551441:114551974:clu_19937_-	3.1e-15	0.47	Testis
ENSG00000095110.8	NXPE1	chr11_114522592_T_C_b38	rs492840	chr11:114551441:114551974:clu_19937_-:ENSG00000095110.8	114551441:114551974:clu_19937_-	3.4e-15	0.55	Testis
ENSG00000095110.8	NXPE1	chr11_114702305_A_G_b38	rs999750	chr11:114551441:114552852:clu_19937_-:ENSG00000095110.8	114551441:114552852:clu_19937_-	3.8e-15	-0.49	Testis
ENSG00000095110.8	NXPE1	chr11_114449442_A_AATAT_b38	rs4019733	chr11:114551441:114552852:clu_19937_-:ENSG00000095110.8	114551441:114552852:clu_19937_-	4.3e-15	-0.47	Testis
ENSG00000095110.8	NXPE1	chr11_114467357_A_G_b38	rs11215001	chr11:114552085:114552852:clu_19937_-:ENSG00000095110.8	114552085:114552852:clu_19937_-	5e-15	0.51	Testis
ENSG00000095110.8	NXPE1	chr11_114452905_A_G_b38	rs545355	chr11:114551441:114551974:clu_19937_-:ENSG00000095110.8	114551441:114551974:clu_19937_-	6.9e-15	0.47	Testis
ENSG00000095110.8	NXPE1	chr11_114712983_G_A_b38	rs34042118	chr11:114551441:114552852:clu_19937_-:ENSG00000095110.8	114551441:114552852:clu_19937_-	7e-15	-0.48	Testis
ENSG00000095110.8	NXPE1	chr11_114579986_G_A_b38	rs487707	chr11:114552880:114553688:clu_19937_-:ENSG00000095110.8	114552880:114553688:clu_19937_-	7.3e-15	-0.53	Testis
ENSG00000095110.8	NXPE1	chr11_114471909_G_A_b38	rs10750052	chr11:114552085:114552852:clu_19937_-:ENSG00000095110.8	114552085:114552852:clu_19937_-	8.9e-15	0.5	Testis
ENSG00000095110.8	NXPE1	chr11_114464113_C_CG_b38	rs147484439	chr11:114551441:114551974:clu_19937_-:ENSG00000095110.8	114551441:114551974:clu_19937_-	1e-14	0.55	Testis
ENSG00000095110.8	NXPE1	chr11_114703198_C_T_b38	rs12287228	chr11:114551441:114552852:clu_19937_-:ENSG00000095110.8	114551441:114552852:clu_19937_-	1.1e-14	-0.48	Testis
ENSG00000095110.8	NXPE1	chr11_114708527_G_A_b38	rs12288283	chr11:114551441:114552852:clu_19937_-:ENSG00000095110.8	114551441:114552852:clu_19937_-	1.1e-14	-0.48	Testis
ENSG00000095110.8	NXPE1	chr11_114714253_CT_C_b38		chr11:114551441:114552852:clu_19937_-:ENSG00000095110.8	114551441:114552852:clu_19937_-	1.1e-14	-0.48	Testis
ENSG00000095110.8	NXPE1	chr11_114427512_A_G_b38	rs4121638	chr11:114551441:114552852:clu_19937_-:ENSG00000095110.8	114551441:114552852:clu_19937_-	1.3e-14	-0.53	Testis
ENSG00000095110.8	NXPE1	chr11_114418466_C_G_b38	rs10790010	chr11:114551441:114552852:clu_11109_-:ENSG00000095110.8	114551441:114552852:clu_11109_-	1.6e-14	-0.51	Colon - Transverse
ENSG00000095110.8	NXPE1	chr11_114504995_C_G_b38	rs528461	chr11:114551441:114551974:clu_19937_-:ENSG00000095110.8	114551441:114551974:clu_19937_-	1.6e-14	0.48	Testis
ENSG00000095110.8	NXPE1	chr11_114444250_C_T_b38	rs2271716	chr11:114551441:114552852:clu_19937_-:ENSG00000095110.8	114551441:114552852:clu_19937_-	1.8e-14	-0.53	Testis
ENSG00000095110.8	NXPE1	chr11_114443325_C_T_b38	rs11214993	chr11:114551441:114552852:clu_19937_-:ENSG00000095110.8	114551441:114552852:clu_19937_-	1.8e-14	-0.53	Testis
ENSG00000095110.8	NXPE1	chr11_114449314_G_C_b38	rs577976	chr11:114551441:114552852:clu_11109_-:ENSG00000095110.8	114551441:114552852:clu_11109_-	1.8e-14	-0.43	Colon - Transverse
ENSG00000095110.8	NXPE1	chr11_114451694_A_G_b38	rs492236	chr11:114551441:114552852:clu_11109_-:ENSG00000095110.8	114551441:114552852:clu_11109_-	1.8e-14	-0.43	Colon - Transverse
ENSG00000095110.8	NXPE1	chr11_114452905_A_G_b38	rs545355	chr11:114551441:114551974:clu_11109_-:ENSG00000095110.8	114551441:114551974:clu_11109_-	1.9e-14	0.36	Colon - Transverse
ENSG00000095110.8	NXPE1	chr11_114449442_A_AATAT_b38	rs4019733	chr11:114551441:114552852:clu_11109_-:ENSG00000095110.8	114551441:114552852:clu_11109_-	2.4e-14	-0.43	Colon - Transverse
ENSG00000095110.8	NXPE1	chr11_114427149_A_G_b38	rs6589429	chr11:114551441:114552852:clu_19937_-:ENSG00000095110.8	114551441:114552852:clu_19937_-	2.5e-14	-0.52	Testis
ENSG00000095110.8	NXPE1	chr11_114481726_C_G_b38	rs536888	chr11:114551441:114551974:clu_11109_-:ENSG00000095110.8	114551441:114551974:clu_11109_-	2.6e-14	0.36	Colon - Transverse
ENSG00000095110.8	NXPE1	chr11_114526777_T_C_b38	rs7122337	chr11:114552085:114552852:clu_19937_-:ENSG00000095110.8	114552085:114552852:clu_19937_-	3e-14	0.56	Testis
ENSG00000095110.8	NXPE1	chr11_114551916_G_A_b38	rs1350070	chr11:114552085:114552852:clu_19937_-:ENSG00000095110.8	114552085:114552852:clu_19937_-	3e-14	0.56	Testis
ENSG00000095110.8	NXPE1	chr11_114552082_G_C_b38	rs1350069	chr11:114552085:114552852:clu_19937_-:ENSG00000095110.8	114552085:114552852:clu_19937_-	3e-14	0.56	Testis
ENSG00000095110.8	NXPE1	chr11_114552119_G_A_b38	rs61904879	chr11:114552085:114552852:clu_19937_-:ENSG00000095110.8	114552085:114552852:clu_19937_-	3e-14	0.56	Testis
ENSG00000095110.8	NXPE1	chr11_114552245_G_A_b38	rs73016119	chr11:114552085:114552852:clu_19937_-:ENSG00000095110.8	114552085:114552852:clu_19937_-	3e-14	0.56	Testis
ENSG00000095110.8	NXPE1	chr11_114552306_G_C_b38	rs61904880	chr11:114552085:114552852:clu_19937_-:ENSG00000095110.8	114552085:114552852:clu_19937_-	3e-14	0.56	Testis
ENSG00000095110.8	NXPE1	chr11_114541428_A_G_b38	rs74912513	chr11:114551441:114552852:clu_11109_-:ENSG00000095110.8	114551441:114552852:clu_11109_-	3.1e-14	-0.76	Colon - Transverse
ENSG00000095110.8	NXPE1	chr11_114392594_G_T_b38	rs2365884	chr11:114551441:114552852:clu_11109_-:ENSG00000095110.8	114551441:114552852:clu_11109_-	3.1e-14	-0.49	Colon - Transverse
ENSG00000095110.8	NXPE1	chr11_114427149_A_G_b38	rs6589429	chr11:114551441:114551974:clu_11109_-:ENSG00000095110.8	114551441:114551974:clu_11109_-	3.4e-14	0.39	Colon - Transverse
ENSG00000095110.8	NXPE1	chr11_114395111_A_T_b38	rs10891657	chr11:114551441:114552852:clu_11109_-:ENSG00000095110.8	114551441:114552852:clu_11109_-	3.4e-14	-0.5	Colon - Transverse
ENSG00000095110.8	NXPE1	chr11_114410053_A_G_b38	rs9326243	chr11:114551441:114552852:clu_11109_-:ENSG00000095110.8	114551441:114552852:clu_11109_-	3.4e-14	-0.5	Colon - Transverse
ENSG00000095110.8	NXPE1	chr11_114411436_G_A_b38	rs11214982	chr11:114551441:114552852:clu_11109_-:ENSG00000095110.8	114551441:114552852:clu_11109_-	3.4e-14	-0.5	Colon - Transverse
ENSG00000095110.8	NXPE1	chr11_114443325_C_T_b38	rs11214993	chr11:114551441:114551974:clu_11109_-:ENSG00000095110.8	114551441:114551974:clu_11109_-	3.9e-14	0.39	Colon - Transverse
ENSG00000095110.8	NXPE1	chr11_114444250_C_T_b38	rs2271716	chr11:114551441:114551974:clu_11109_-:ENSG00000095110.8	114551441:114551974:clu_11109_-	3.9e-14	0.39	Colon - Transverse
ENSG00000095110.8	NXPE1	chr11_114427512_A_G_b38	rs4121638	chr11:114551441:114551974:clu_11109_-:ENSG00000095110.8	114551441:114551974:clu_11109_-	4.4e-14	0.39	Colon - Transverse
ENSG00000095110.8	NXPE1	chr11_114446267_C_A_b38	rs654531	chr11:114551441:114552852:clu_11109_-:ENSG00000095110.8	114551441:114552852:clu_11109_-	4.6e-14	-0.43	Colon - Transverse
ENSG00000095110.8	NXPE1	chr11_114481726_C_G_b38	rs536888	chr11:114526692:114527840:clu_19935_-:ENSG00000095110.8	114526692:114527840:clu_19935_-	4.7e-14	0.55	Testis
ENSG00000095110.8	NXPE1	chr11_114452905_A_G_b38	rs545355	chr11:114552085:114552852:clu_11109_-:ENSG00000095110.8	114552085:114552852:clu_11109_-	5e-14	0.36	Colon - Transverse
ENSG00000095110.8	NXPE1	chr11_114405117_C_G_b38	rs3863299	chr11:114551441:114552852:clu_11109_-:ENSG00000095110.8	114551441:114552852:clu_11109_-	5.2e-14	-0.49	Colon - Transverse
ENSG00000095110.8	NXPE1	chr11_114482041_A_AAT_b38	rs5794915	chr11:114551441:114551974:clu_11109_-:ENSG00000095110.8	114551441:114551974:clu_11109_-	5.3e-14	0.35	Colon - Transverse
ENSG00000095110.8	NXPE1	chr11_114482043_A_T_b38	rs5012363	chr11:114551441:114551974:clu_11109_-:ENSG00000095110.8	114551441:114551974:clu_11109_-	5.3e-14	0.35	Colon - Transverse
ENSG00000095110.8	NXPE1	chr11_114395994_C_A_b38	rs10891658	chr11:114551441:114552852:clu_11109_-:ENSG00000095110.8	114551441:114552852:clu_11109_-	5.8e-14	-0.5	Colon - Transverse
ENSG00000095110.8	NXPE1	chr11_114414337_C_T_b38	rs3863300	chr11:114551441:114552852:clu_11109_-:ENSG00000095110.8	114551441:114552852:clu_11109_-	5.8e-14	-0.5	Colon - Transverse
ENSG00000095110.8	NXPE1	chr11_114702305_A_G_b38	rs999750	chr11:114552085:114552852:clu_11109_-:ENSG00000095110.8	114552085:114552852:clu_11109_-	6.1e-14	0.37	Colon - Transverse
ENSG00000095110.8	NXPE1	chr11_114476929_A_G_b38	rs497871	chr11:114526692:114527840:clu_19935_-:ENSG00000095110.8	114526692:114527840:clu_19935_-	6.8e-14	0.76	Testis
ENSG00000095110.8	NXPE1	chr11_114471776_G_A_b38	rs10502188	chr11:114552085:114552852:clu_19937_-:ENSG00000095110.8	114552085:114552852:clu_19937_-	7.9e-14	0.49	Testis
ENSG00000095110.8	NXPE1	chr11_114482041_A_AAT_b38	rs5794915	chr11:114526692:114527840:clu_19935_-:ENSG00000095110.8	114526692:114527840:clu_19935_-	9.4e-14	0.54	Testis
ENSG00000095110.8	NXPE1	chr11_114482043_A_T_b38	rs5012363	chr11:114526692:114527840:clu_19935_-:ENSG00000095110.8	114526692:114527840:clu_19935_-	9.4e-14	0.54	Testis
ENSG00000095110.8	NXPE1	chr11_114444466_A_G_b38	rs540712	chr11:114551441:114552852:clu_11109_-:ENSG00000095110.8	114551441:114552852:clu_11109_-	9.5e-14	-0.42	Colon - Transverse
ENSG00000095110.8	NXPE1	chr11_114568940_C_G_b38	rs10790025	chr11:114552085:114552852:clu_19937_-:ENSG00000095110.8	114552085:114552852:clu_19937_-	9.8e-14	0.55	Testis
ENSG00000095110.8	NXPE1	chr11_114570082_G_A_b38	rs12794122	chr11:114552085:114552852:clu_19937_-:ENSG00000095110.8	114552085:114552852:clu_19937_-	9.8e-14	0.55	Testis
ENSG00000095110.8	NXPE1	chr11_114420331_A_G_b38	rs4938101	chr11:114551441:114552852:clu_19937_-:ENSG00000095110.8	114551441:114552852:clu_19937_-	1.1e-13	-0.43	Testis
ENSG00000095110.8	NXPE1	chr11_114420537_A_G_b38	rs4938102	chr11:114551441:114552852:clu_19937_-:ENSG00000095110.8	114551441:114552852:clu_19937_-	1.1e-13	-0.43	Testis
ENSG00000095110.8	NXPE1	chr11_114420588_T_C_b38	rs4938103	chr11:114551441:114552852:clu_19937_-:ENSG00000095110.8	114551441:114552852:clu_19937_-	1.1e-13	-0.43	Testis
ENSG00000095110.8	NXPE1	chr11_114421629_C_T_b38	rs7108748	chr11:114551441:114552852:clu_19937_-:ENSG00000095110.8	114551441:114552852:clu_19937_-	1.1e-13	-0.43	Testis
ENSG00000095110.8	NXPE1	chr11_114422190_A_G_b38	rs2886427	chr11:114551441:114552852:clu_19937_-:ENSG00000095110.8	114551441:114552852:clu_19937_-	1.1e-13	-0.43	Testis
ENSG00000095110.8	NXPE1	chr11_114423427_A_G_b38	rs4597098	chr11:114551441:114552852:clu_19937_-:ENSG00000095110.8	114551441:114552852:clu_19937_-	1.1e-13	-0.43	Testis
ENSG00000095110.8	NXPE1	chr11_114424942_TG_T_b38	rs35498147	chr11:114551441:114552852:clu_19937_-:ENSG00000095110.8	114551441:114552852:clu_19937_-	1.1e-13	-0.43	Testis
ENSG00000095110.8	NXPE1	chr11_114425541_T_A_b38	rs7108506	chr11:114551441:114552852:clu_19937_-:ENSG00000095110.8	114551441:114552852:clu_19937_-	1.1e-13	-0.43	Testis
ENSG00000095110.8	NXPE1	chr11_114432078_A_G_b38	rs528747	chr11:114551441:114552852:clu_11109_-:ENSG00000095110.8	114551441:114552852:clu_11109_-	1.1e-13	-0.42	Colon - Transverse
ENSG00000095110.8	NXPE1	chr11_114423567_TA_T_b38	rs35360064	chr11:114551441:114552852:clu_19937_-:ENSG00000095110.8	114551441:114552852:clu_19937_-	1.1e-13	-0.43	Testis
ENSG00000095110.8	NXPE1	chr11_114702305_A_G_b38	rs999750	chr11:114551441:114551974:clu_11109_-:ENSG00000095110.8	114551441:114551974:clu_11109_-	1.2e-13	0.35	Colon - Transverse
ENSG00000095110.8	NXPE1	chr11_114579986_G_A_b38	rs487707	chr11:114551441:114551974:clu_11109_-:ENSG00000095110.8	114551441:114551974:clu_11109_-	1.2e-13	0.36	Colon - Transverse
ENSG00000095110.8	NXPE1	chr11_114712983_G_A_b38	rs34042118	chr11:114552085:114552852:clu_11109_-:ENSG00000095110.8	114552085:114552852:clu_11109_-	1.4e-13	0.36	Colon - Transverse
ENSG00000095110.8	NXPE1	chr11_114504995_C_G_b38	rs528461	chr11:114551441:114551974:clu_11109_-:ENSG00000095110.8	114551441:114551974:clu_11109_-	1.7e-13	0.35	Colon - Transverse
ENSG00000095110.8	NXPE1	chr11_114482041_A_AAT_b38	rs5794915	chr11:114552085:114552852:clu_19937_-:ENSG00000095110.8	114552085:114552852:clu_19937_-	1.9e-13	0.49	Testis
ENSG00000095110.8	NXPE1	chr11_114482043_A_T_b38	rs5012363	chr11:114552085:114552852:clu_19937_-:ENSG00000095110.8	114552085:114552852:clu_19937_-	1.9e-13	0.49	Testis
ENSG00000095110.8	NXPE1	chr11_114482041_A_AAT_b38	rs5794915	chr11:114551441:114551974:clu_19937_-:ENSG00000095110.8	114551441:114551974:clu_19937_-	1.9e-13	0.46	Testis
ENSG00000095110.8	NXPE1	chr11_114482043_A_T_b38	rs5012363	chr11:114551441:114551974:clu_19937_-:ENSG00000095110.8	114551441:114551974:clu_19937_-	1.9e-13	0.46	Testis
ENSG00000095110.8	NXPE1	chr11_114522592_T_C_b38	rs492840	chr11:114552880:114553688:clu_19937_-:ENSG00000095110.8	114552880:114553688:clu_19937_-	2.1e-13	-0.53	Testis
ENSG00000095110.8	NXPE1	chr11_114712983_G_A_b38	rs34042118	chr11:114551441:114551974:clu_11109_-:ENSG00000095110.8	114551441:114551974:clu_11109_-	2.3e-13	0.35	Colon - Transverse
ENSG00000095110.8	NXPE1	chr11_114411212_A_G_b38	rs4938098	chr11:114551441:114552852:clu_19937_-:ENSG00000095110.8	114551441:114552852:clu_19937_-	2.3e-13	-0.43	Testis
ENSG00000095110.8	NXPE1	chr11_114412547_A_C_b38	rs12791529	chr11:114551441:114552852:clu_19937_-:ENSG00000095110.8	114551441:114552852:clu_19937_-	2.3e-13	-0.43	Testis
ENSG00000095110.8	NXPE1	chr11_114412906_C_A_b38	rs10790008	chr11:114551441:114552852:clu_19937_-:ENSG00000095110.8	114551441:114552852:clu_19937_-	2.3e-13	-0.43	Testis
ENSG00000095110.8	NXPE1	chr11_114413174_T_C_b38	rs10790009	chr11:114551441:114552852:clu_19937_-:ENSG00000095110.8	114551441:114552852:clu_19937_-	2.3e-13	-0.43	Testis
ENSG00000095110.8	NXPE1	chr11_114413334_A_G_b38	rs4483624	chr11:114551441:114552852:clu_19937_-:ENSG00000095110.8	114551441:114552852:clu_19937_-	2.3e-13	-0.43	Testis
ENSG00000095110.8	NXPE1	chr11_114413335_T_A_b38	rs4539362	chr11:114551441:114552852:clu_19937_-:ENSG00000095110.8	114551441:114552852:clu_19937_-	2.3e-13	-0.43	Testis
ENSG00000095110.8	NXPE1	chr11_114413923_C_A_b38	rs3897612	chr11:114551441:114552852:clu_19937_-:ENSG00000095110.8	114551441:114552852:clu_19937_-	2.3e-13	-0.43	Testis
ENSG00000095110.8	NXPE1	chr11_114413924_A_G_b38	rs3897611	chr11:114551441:114552852:clu_19937_-:ENSG00000095110.8	114551441:114552852:clu_19937_-	2.3e-13	-0.43	Testis
ENSG00000095110.8	NXPE1	chr11_114415329_T_C_b38	rs2365627	chr11:114551441:114552852:clu_19937_-:ENSG00000095110.8	114551441:114552852:clu_19937_-	2.3e-13	-0.43	Testis
ENSG00000095110.8	NXPE1	chr11_114416494_G_A_b38	rs3851572	chr11:114551441:114552852:clu_19937_-:ENSG00000095110.8	114551441:114552852:clu_19937_-	2.3e-13	-0.43	Testis
ENSG00000095110.8	NXPE1	chr11_114416935_C_T_b38	rs12282520	chr11:114551441:114552852:clu_19937_-:ENSG00000095110.8	114551441:114552852:clu_19937_-	2.3e-13	-0.43	Testis
ENSG00000095110.8	NXPE1	chr11_114417490_G_A_b38	rs12282926	chr11:114551441:114552852:clu_19937_-:ENSG00000095110.8	114551441:114552852:clu_19937_-	2.3e-13	-0.43	Testis
ENSG00000095110.8	NXPE1	chr11_114417715_T_C_b38	rs10891659	chr11:114551441:114552852:clu_19937_-:ENSG00000095110.8	114551441:114552852:clu_19937_-	2.3e-13	-0.43	Testis
ENSG00000095110.8	NXPE1	chr11_114415947_T_C_b38	rs2365626	chr11:114552085:114552852:clu_19937_-:ENSG00000095110.8	114552085:114552852:clu_19937_-	2.3e-13	0.55	Testis
ENSG00000095110.8	NXPE1	chr11_114530855_T_C_b38	rs524911	chr11:114518254:114527840:clu_19935_-:ENSG00000095110.8	114518254:114527840:clu_19935_-	2.4e-13	-0.48	Testis	Coding (Synonymous) used for allelic expression analysis
ENSG00000095110.8	NXPE1	chr11_114568940_C_G_b38	rs10790025	chr11:114552880:114553688:clu_19937_-:ENSG00000095110.8	114552880:114553688:clu_19937_-	2.5e-13	-0.53	Testis
ENSG00000095110.8	NXPE1	chr11_114570082_G_A_b38	rs12794122	chr11:114552880:114553688:clu_19937_-:ENSG00000095110.8	114552880:114553688:clu_19937_-	2.5e-13	-0.53	Testis
ENSG00000095110.8	NXPE1	chr11_114703198_C_T_b38	rs12287228	chr11:114552085:114552852:clu_11109_-:ENSG00000095110.8	114552085:114552852:clu_11109_-	2.7e-13	0.36	Colon - Transverse
ENSG00000095110.8	NXPE1	chr11_114708527_G_A_b38	rs12288283	chr11:114552085:114552852:clu_11109_-:ENSG00000095110.8	114552085:114552852:clu_11109_-	2.7e-13	0.36	Colon - Transverse
ENSG00000095110.8	NXPE1	chr11_114714253_CT_C_b38		chr11:114552085:114552852:clu_11109_-:ENSG00000095110.8	114552085:114552852:clu_11109_-	2.7e-13	0.36	Colon - Transverse
ENSG00000095110.8	NXPE1	chr11_114531850_C_T_b38	rs494754	chr11:114518254:114527840:clu_19935_-:ENSG00000095110.8	114518254:114527840:clu_19935_-	3e-13	-0.48	Testis
ENSG00000095110.8	NXPE1	chr11_114481726_C_G_b38	rs536888	chr11:114551441:114551974:clu_19937_-:ENSG00000095110.8	114551441:114551974:clu_19937_-	3.4e-13	0.46	Testis
ENSG00000095110.8	NXPE1	chr11_114399882_C_A_b38	rs3741302	chr11:114551441:114552852:clu_19937_-:ENSG00000095110.8	114551441:114552852:clu_19937_-	3.6e-13	-0.43	Testis
ENSG00000095110.8	NXPE1	chr11_114406999_A_C_b38	rs9787875	chr11:114551441:114552852:clu_19937_-:ENSG00000095110.8	114551441:114552852:clu_19937_-	3.6e-13	-0.43	Testis
ENSG00000095110.8	NXPE1	chr11_114396308_T_C_b38	rs10790006	chr11:114551441:114552852:clu_19937_-:ENSG00000095110.8	114551441:114552852:clu_19937_-	3.6e-13	-0.43	Testis
ENSG00000095110.8	NXPE1	chr11_114398424_G_GTTTAT_b38	rs61412725	chr11:114551441:114552852:clu_19937_-:ENSG00000095110.8	114551441:114552852:clu_19937_-	3.6e-13	-0.43	Testis
ENSG00000095110.8	NXPE1	chr11_114398623_G_A_b38	rs766783	chr11:114551441:114552852:clu_19937_-:ENSG00000095110.8	114551441:114552852:clu_19937_-	3.6e-13	-0.43	Testis
ENSG00000095110.8	NXPE1	chr11_114404819_G_C_b38	rs3863297	chr11:114551441:114552852:clu_19937_-:ENSG00000095110.8	114551441:114552852:clu_19937_-	3.6e-13	-0.43	Testis
ENSG00000095110.8	NXPE1	chr11_114405034_T_C_b38	rs3863298	chr11:114551441:114552852:clu_19937_-:ENSG00000095110.8	114551441:114552852:clu_19937_-	3.6e-13	-0.43	Testis
ENSG00000095110.8	NXPE1	chr11_114398544_C_T_b38	rs3891584	chr11:114551441:114552852:clu_19937_-:ENSG00000095110.8	114551441:114552852:clu_19937_-	3.9e-13	-0.43	Testis
ENSG00000095110.8	NXPE1	chr11_114526777_T_C_b38	rs7122337	chr11:114552880:114553688:clu_19937_-:ENSG00000095110.8	114552880:114553688:clu_19937_-	4.5e-13	-0.52	Testis
ENSG00000095110.8	NXPE1	chr11_114551916_G_A_b38	rs1350070	chr11:114552880:114553688:clu_19937_-:ENSG00000095110.8	114552880:114553688:clu_19937_-	4.5e-13	-0.52	Testis
ENSG00000095110.8	NXPE1	chr11_114552082_G_C_b38	rs1350069	chr11:114552880:114553688:clu_19937_-:ENSG00000095110.8	114552880:114553688:clu_19937_-	4.5e-13	-0.52	Testis
ENSG00000095110.8	NXPE1	chr11_114552119_G_A_b38	rs61904879	chr11:114552880:114553688:clu_19937_-:ENSG00000095110.8	114552880:114553688:clu_19937_-	4.5e-13	-0.52	Testis
ENSG00000095110.8	NXPE1	chr11_114552245_G_A_b38	rs73016119	chr11:114552880:114553688:clu_19937_-:ENSG00000095110.8	114552880:114553688:clu_19937_-	4.5e-13	-0.52	Testis
ENSG00000095110.8	NXPE1	chr11_114552306_G_C_b38	rs61904880	chr11:114552880:114553688:clu_19937_-:ENSG00000095110.8	114552880:114553688:clu_19937_-	4.5e-13	-0.52	Testis
ENSG00000095110.8	NXPE1	chr11_114393138_A_G_b38	rs3887314	chr11:114551441:114552852:clu_19937_-:ENSG00000095110.8	114551441:114552852:clu_19937_-	5.2e-13	-0.42	Testis
ENSG00000095110.8	NXPE1	chr11_114394563_G_A_b38	rs12789793	chr11:114551441:114552852:clu_19937_-:ENSG00000095110.8	114551441:114552852:clu_19937_-	5.2e-13	-0.42	Testis
ENSG00000095110.8	NXPE1	chr11_114580633_A_G_b38	rs641956	chr11:114551441:114552852:clu_11109_-:ENSG00000095110.8	114551441:114552852:clu_11109_-	5.6e-13	-0.42	Colon - Transverse
ENSG00000095110.8	NXPE1	chr11_114532952_G_A_b38	rs11215037	chr11:114518254:114527840:clu_19935_-:ENSG00000095110.8	114518254:114527840:clu_19935_-	5.8e-13	-0.48	Testis
ENSG00000095110.8	NXPE1	chr11_114483411_G_A_b38	rs35293213	chr11:114551441:114551974:clu_19937_-:ENSG00000095110.8	114551441:114551974:clu_19937_-	6e-13	0.55	Testis
ENSG00000095110.8	NXPE1	chr11_114405117_C_G_b38	rs3863299	chr11:114552085:114552852:clu_11109_-:ENSG00000095110.8	114552085:114552852:clu_11109_-	6.1e-13	0.41	Colon - Transverse
ENSG00000095110.8	NXPE1	chr11_114395994_C_A_b38	rs10891658	chr11:114552085:114552852:clu_11109_-:ENSG00000095110.8	114552085:114552852:clu_11109_-	6.7e-13	0.42	Colon - Transverse
ENSG00000095110.8	NXPE1	chr11_114414337_C_T_b38	rs3863300	chr11:114552085:114552852:clu_11109_-:ENSG00000095110.8	114552085:114552852:clu_11109_-	6.7e-13	0.42	Colon - Transverse
ENSG00000095110.8	NXPE1	chr11_114473451_C_T_b38	rs10891682	chr11:114526692:114527840:clu_19935_-:ENSG00000095110.8	114526692:114527840:clu_19935_-	6.9e-13	0.56	Testis
ENSG00000095110.8	NXPE1	chr11_114571221_G_A_b38	rs10891705	chr11:114518254:114527840:clu_19935_-:ENSG00000095110.8	114518254:114527840:clu_19935_-	6.9e-13	-0.48	Testis
ENSG00000095110.8	NXPE1	chr11_114535786_T_A_b38	rs485388	chr11:114518254:114527840:clu_19935_-:ENSG00000095110.8	114518254:114527840:clu_19935_-	7.1e-13	-0.47	Testis
ENSG00000095110.8	NXPE1	chr11_114542724_G_T_b38	rs534912	chr11:114518254:114527840:clu_19935_-:ENSG00000095110.8	114518254:114527840:clu_19935_-	7.1e-13	-0.47	Testis
ENSG00000095110.8	NXPE1	chr11_114418466_C_G_b38	rs10790010	chr11:114552085:114552852:clu_11109_-:ENSG00000095110.8	114552085:114552852:clu_11109_-	7.2e-13	0.42	Colon - Transverse
ENSG00000095110.8	NXPE1	chr11_114504995_C_G_b38	rs528461	chr11:114552085:114552852:clu_19937_-:ENSG00000095110.8	114552085:114552852:clu_19937_-	7.4e-13	0.48	Testis
ENSG00000095110.8	NXPE1	chr11_114408169_G_A_b38	rs10790007	chr11:114551441:114552852:clu_19937_-:ENSG00000095110.8	114551441:114552852:clu_19937_-	7.5e-13	-0.42	Testis
ENSG00000095110.8	NXPE1	chr11_114392165_A_G_b38	rs2155805	chr11:114551441:114552852:clu_19937_-:ENSG00000095110.8	114551441:114552852:clu_19937_-	8.1e-13	-0.42	Testis
ENSG00000095110.8	NXPE1	chr11_114481726_C_G_b38	rs536888	chr11:114552085:114552852:clu_19937_-:ENSG00000095110.8	114552085:114552852:clu_19937_-	8.4e-13	0.48	Testis
ENSG00000095110.8	NXPE1	chr11_114411545_C_T_b38	rs616930	chr11:114551441:114552852:clu_19937_-:ENSG00000095110.8	114551441:114552852:clu_19937_-	8.6e-13	-0.43	Testis
ENSG00000095110.8	NXPE1	chr11_114416894_A_G_b38	rs532414	chr11:114551441:114552852:clu_19937_-:ENSG00000095110.8	114551441:114552852:clu_19937_-	8.6e-13	-0.43	Testis
ENSG00000095110.8	NXPE1	chr11_114418473_A_T_b38	rs497989	chr11:114551441:114552852:clu_19937_-:ENSG00000095110.8	114551441:114552852:clu_19937_-	8.6e-13	-0.43	Testis
ENSG00000095110.8	NXPE1	chr11_114526438_TTAAATTGCCTTTCTGCAGATCATGCTTTTGTTAAATTGTGAATTTGCATTTTAAACCACAAAGTGGATCA_T_b38	rs370130936	chr11:114518254:114527840:clu_19935_-:ENSG00000095110.8	114518254:114527840:clu_19935_-	8.9e-13	-0.47	Testis
ENSG00000095110.8	NXPE1	chr11_114680422_A_G_b38	rs1619235	chr11:114552085:114552852:clu_11109_-:ENSG00000095110.8	114552085:114552852:clu_11109_-	9.2e-13	0.36	Colon - Transverse
ENSG00000095110.8	NXPE1	chr11_114395111_A_T_b38	rs10891657	chr11:114552085:114552852:clu_11109_-:ENSG00000095110.8	114552085:114552852:clu_11109_-	9.9e-13	0.42	Colon - Transverse
ENSG00000095110.8	NXPE1	chr11_114410053_A_G_b38	rs9326243	chr11:114552085:114552852:clu_11109_-:ENSG00000095110.8	114552085:114552852:clu_11109_-	9.9e-13	0.42	Colon - Transverse
ENSG00000095110.8	NXPE1	chr11_114411436_G_A_b38	rs11214982	chr11:114552085:114552852:clu_11109_-:ENSG00000095110.8	114552085:114552852:clu_11109_-	9.9e-13	0.42	Colon - Transverse
ENSG00000095110.8	NXPE1	chr11_114558144_A_G_b38	rs548756	chr11:114518254:114527840:clu_19935_-:ENSG00000095110.8	114518254:114527840:clu_19935_-	1e-12	-0.47	Testis
ENSG00000095110.8	NXPE1	chr11_114575382_G_A_b38	rs11215064	chr11:114518254:114527840:clu_19935_-:ENSG00000095110.8	114518254:114527840:clu_19935_-	1.1e-12	-0.48	Testis
ENSG00000095110.8	NXPE1	chr11_114449038_A_G_b38	rs525173	chr11:114551441:114552852:clu_11109_-:ENSG00000095110.8	114551441:114552852:clu_11109_-	1.1e-12	-0.41	Colon - Transverse
ENSG00000095110.8	NXPE1	chr11_114461542_AT_A_b38	rs57632797	chr11:114551441:114551974:clu_19937_-:ENSG00000095110.8	114551441:114551974:clu_19937_-	1.2e-12	0.5	Testis
ENSG00000095110.8	NXPE1	chr11_114461758_T_G_b38	rs10891670	chr11:114551441:114551974:clu_19937_-:ENSG00000095110.8	114551441:114551974:clu_19937_-	1.2e-12	0.5	Testis
ENSG00000095110.8	NXPE1	chr11_114461767_C_T_b38	rs10891671	chr11:114551441:114551974:clu_19937_-:ENSG00000095110.8	114551441:114551974:clu_19937_-	1.2e-12	0.5	Testis
ENSG00000095110.8	NXPE1	chr11_114467890_T_C_b38	rs56102042	chr11:114551441:114551974:clu_19937_-:ENSG00000095110.8	114551441:114551974:clu_19937_-	1.2e-12	0.49	Testis
ENSG00000095110.8	NXPE1	chr11_114468001_G_A_b38	rs56118609	chr11:114551441:114551974:clu_19937_-:ENSG00000095110.8	114551441:114551974:clu_19937_-	1.2e-12	0.49	Testis
ENSG00000095110.8	NXPE1	chr11_114468006_G_A_b38	rs56207994	chr11:114551441:114551974:clu_19937_-:ENSG00000095110.8	114551441:114551974:clu_19937_-	1.2e-12	0.49	Testis
ENSG00000095110.8	NXPE1	chr11_114468061_G_A_b38	rs55951141	chr11:114551441:114551974:clu_19937_-:ENSG00000095110.8	114551441:114551974:clu_19937_-	1.2e-12	0.49	Testis
ENSG00000095110.8	NXPE1	chr11_114486483_T_C_b38	rs7950419	chr11:114551441:114551974:clu_19937_-:ENSG00000095110.8	114551441:114551974:clu_19937_-	1.3e-12	0.5	Testis
ENSG00000095110.8	NXPE1	chr11_114486926_A_G_b38	rs11215015	chr11:114551441:114551974:clu_19937_-:ENSG00000095110.8	114551441:114551974:clu_19937_-	1.3e-12	0.5	Testis
ENSG00000095110.8	NXPE1	chr11_114489804_C_G_b38	rs11501085	chr11:114551441:114551974:clu_19937_-:ENSG00000095110.8	114551441:114551974:clu_19937_-	1.3e-12	0.5	Testis
ENSG00000095110.8	NXPE1	chr11_114672396_TAAATC_T_b38	rs71465298	chr11:114551441:114552852:clu_19937_-:ENSG00000095110.8	114551441:114552852:clu_19937_-	1.4e-12	-0.51	Testis
ENSG00000095110.8	NXPE1	chr11_114680422_A_G_b38	rs1619235	chr11:114551441:114552852:clu_19937_-:ENSG00000095110.8	114551441:114552852:clu_19937_-	1.4e-12	-0.44	Testis
ENSG00000095110.8	NXPE1	chr11_114522930_C_T_b38	rs10891692	chr11:114518254:114527840:clu_19935_-:ENSG00000095110.8	114518254:114527840:clu_19935_-	1.4e-12	-0.47	Testis	Coding (Missense) used for allelic expression analysis
ENSG00000095110.8	NXPE1	chr11_114703198_C_T_b38	rs12287228	chr11:114551441:114551974:clu_11109_-:ENSG00000095110.8	114551441:114551974:clu_11109_-	1.4e-12	0.34	Colon - Transverse
ENSG00000095110.8	NXPE1	chr11_114708527_G_A_b38	rs12288283	chr11:114551441:114551974:clu_11109_-:ENSG00000095110.8	114551441:114551974:clu_11109_-	1.4e-12	0.34	Colon - Transverse
ENSG00000095110.8	NXPE1	chr11_114714253_CT_C_b38		chr11:114551441:114551974:clu_11109_-:ENSG00000095110.8	114551441:114551974:clu_11109_-	1.4e-12	0.34	Colon - Transverse
ENSG00000095110.8	NXPE1	chr11_114558061_G_A_b38	rs2045241	chr11:114518254:114527840:clu_19935_-:ENSG00000095110.8	114518254:114527840:clu_19935_-	1.5e-12	-0.47	Testis
ENSG00000095110.8	NXPE1	chr11_114549255_T_C_b38	rs515678	chr11:114518254:114527840:clu_19935_-:ENSG00000095110.8	114518254:114527840:clu_19935_-	1.5e-12	-0.46	Testis
ENSG00000095110.8	NXPE1	chr11_114553856_A_G_b38	rs10431075	chr11:114518254:114527840:clu_19935_-:ENSG00000095110.8	114518254:114527840:clu_19935_-	1.6e-12	-0.47	Testis
ENSG00000095110.8	NXPE1	chr11_114466466_C_T_b38	rs11215000	chr11:114551441:114551974:clu_19937_-:ENSG00000095110.8	114551441:114551974:clu_19937_-	1.6e-12	0.5	Testis
ENSG00000095110.8	NXPE1	chr11_114466808_CCTTTT_C_b38	rs60421065	chr11:114551441:114551974:clu_19937_-:ENSG00000095110.8	114551441:114551974:clu_19937_-	1.6e-12	0.5	Testis
ENSG00000095110.8	NXPE1	chr11_114467390_G_C_b38	rs34394976	chr11:114551441:114551974:clu_19937_-:ENSG00000095110.8	114551441:114551974:clu_19937_-	1.6e-12	0.5	Testis
ENSG00000095110.8	NXPE1	chr11_114467573_G_A_b38	rs17117053	chr11:114551441:114551974:clu_19937_-:ENSG00000095110.8	114551441:114551974:clu_19937_-	1.6e-12	0.5	Testis
ENSG00000095110.8	NXPE1	chr11_114467793_G_A_b38	rs11215002	chr11:114551441:114551974:clu_19937_-:ENSG00000095110.8	114551441:114551974:clu_19937_-	1.6e-12	0.5	Testis
ENSG00000095110.8	NXPE1	chr11_114468521_G_A_b38	rs10891675	chr11:114551441:114551974:clu_19937_-:ENSG00000095110.8	114551441:114551974:clu_19937_-	1.6e-12	0.5	Testis
ENSG00000095110.8	NXPE1	chr11_114470209_C_G_b38	rs10891677	chr11:114551441:114551974:clu_19937_-:ENSG00000095110.8	114551441:114551974:clu_19937_-	1.6e-12	0.5	Testis
ENSG00000095110.8	NXPE1	chr11_114470557_G_C_b38	rs11215003	chr11:114551441:114551974:clu_19937_-:ENSG00000095110.8	114551441:114551974:clu_19937_-	1.6e-12	0.5	Testis
ENSG00000095110.8	NXPE1	chr11_114473397_C_T_b38	rs10891681	chr11:114551441:114551974:clu_19937_-:ENSG00000095110.8	114551441:114551974:clu_19937_-	1.6e-12	0.5	Testis
ENSG00000095110.8	NXPE1	chr11_114473991_G_T_b38	rs10891683	chr11:114551441:114551974:clu_19937_-:ENSG00000095110.8	114551441:114551974:clu_19937_-	1.6e-12	0.5	Testis
ENSG00000095110.8	NXPE1	chr11_114474298_A_T_b38	rs11215004	chr11:114551441:114551974:clu_19937_-:ENSG00000095110.8	114551441:114551974:clu_19937_-	1.6e-12	0.5	Testis
ENSG00000095110.8	NXPE1	chr11_114475160_C_CCAACATTTT_b38	rs71063572	chr11:114551441:114551974:clu_19937_-:ENSG00000095110.8	114551441:114551974:clu_19937_-	1.6e-12	0.5	Testis
ENSG00000095110.8	NXPE1	chr11_114475991_A_G_b38	rs11215006	chr11:114551441:114551974:clu_19937_-:ENSG00000095110.8	114551441:114551974:clu_19937_-	1.6e-12	0.5	Testis
ENSG00000095110.8	NXPE1	chr11_114476782_G_A_b38	rs10891684	chr11:114551441:114551974:clu_19937_-:ENSG00000095110.8	114551441:114551974:clu_19937_-	1.6e-12	0.5	Testis
ENSG00000095110.8	NXPE1	chr11_114476834_T_G_b38	rs10891685	chr11:114551441:114551974:clu_19937_-:ENSG00000095110.8	114551441:114551974:clu_19937_-	1.6e-12	0.5	Testis
ENSG00000095110.8	NXPE1	chr11_114479065_G_A_b38	rs12797627	chr11:114551441:114551974:clu_19937_-:ENSG00000095110.8	114551441:114551974:clu_19937_-	1.6e-12	0.5	Testis
ENSG00000095110.8	NXPE1	chr11_114485371_G_T_b38	rs28507785	chr11:114551441:114551974:clu_19937_-:ENSG00000095110.8	114551441:114551974:clu_19937_-	1.6e-12	0.5	Testis
ENSG00000095110.8	NXPE1	chr11_114489914_C_A_b38	rs11501086	chr11:114551441:114551974:clu_19937_-:ENSG00000095110.8	114551441:114551974:clu_19937_-	1.6e-12	0.5	Testis
ENSG00000095110.8	NXPE1	chr11_114491346_G_A_b38	rs7927168	chr11:114551441:114551974:clu_19937_-:ENSG00000095110.8	114551441:114551974:clu_19937_-	1.6e-12	0.5	Testis
ENSG00000095110.8	NXPE1	chr11_114516108_C_T_b38	rs561722	chr11:114518254:114527840:clu_19935_-:ENSG00000095110.8	114518254:114527840:clu_19935_-	1.7e-12	-0.47	Testis
ENSG00000095110.8	NXPE1	chr11_114685874_C_A_b38	rs1712820	chr11:114551441:114552852:clu_19937_-:ENSG00000095110.8	114551441:114552852:clu_19937_-	2.5e-12	-0.44	Testis
ENSG00000095110.8	NXPE1	chr11_114469406_C_G_b38	rs12790016	chr11:114551441:114551974:clu_19937_-:ENSG00000095110.8	114551441:114551974:clu_19937_-	2.6e-12	0.5	Testis
ENSG00000095110.8	NXPE1	chr11_114471844_C_T_b38	rs10891680	chr11:114551441:114551974:clu_19937_-:ENSG00000095110.8	114551441:114551974:clu_19937_-	2.6e-12	0.5	Testis
ENSG00000095110.8	NXPE1	chr11_114490192_C_T_b38	rs61904866	chr11:114551441:114551974:clu_19937_-:ENSG00000095110.8	114551441:114551974:clu_19937_-	2.6e-12	0.5	Testis
ENSG00000095110.8	NXPE1	chr11_114680422_A_G_b38	rs1619235	chr11:114551441:114551974:clu_11109_-:ENSG00000095110.8	114551441:114551974:clu_11109_-	2.7e-12	0.34	Colon - Transverse
ENSG00000095110.8	NXPE1	chr11_114453250_A_G_b38	rs548236	chr11:114552880:114553688:clu_19937_-:ENSG00000095110.8	114552880:114553688:clu_19937_-	2.7e-12	-0.44	Testis
ENSG00000095110.8	NXPE1	chr11_114473451_C_T_b38	rs10891682	chr11:114552085:114552852:clu_19937_-:ENSG00000095110.8	114552085:114552852:clu_19937_-	3e-12	0.5	Testis
ENSG00000095110.8	NXPE1	chr11_114642100_G_C_b38	rs1792387	chr11:114552085:114552852:clu_11109_-:ENSG00000095110.8	114552085:114552852:clu_11109_-	3e-12	-0.35	Colon - Transverse
ENSG00000095110.8	NXPE1	chr11_114642926_A_T_b38	rs6589447	chr11:114552085:114552852:clu_11109_-:ENSG00000095110.8	114552085:114552852:clu_11109_-	3e-12	-0.35	Colon - Transverse
ENSG00000095110.8	NXPE1	chr11_114469303_C_T_b38	rs12789828	chr11:114551441:114551974:clu_19937_-:ENSG00000095110.8	114551441:114551974:clu_19937_-	3e-12	0.5	Testis
ENSG00000095110.8	NXPE1	chr11_114462366_C_T_b38	rs10750051	chr11:114551441:114551974:clu_19937_-:ENSG00000095110.8	114551441:114551974:clu_19937_-	3e-12	0.5	Testis
ENSG00000095110.8	NXPE1	chr11_114462712_A_G_b38	rs10891672	chr11:114551441:114551974:clu_19937_-:ENSG00000095110.8	114551441:114551974:clu_19937_-	3e-12	0.5	Testis
ENSG00000095110.8	NXPE1	chr11_114463137_ATATC_A_b38	rs66630598	chr11:114551441:114551974:clu_19937_-:ENSG00000095110.8	114551441:114551974:clu_19937_-	3e-12	0.5	Testis
ENSG00000095110.8	NXPE1	chr11_114463438_T_G_b38	rs10891673	chr11:114551441:114551974:clu_19937_-:ENSG00000095110.8	114551441:114551974:clu_19937_-	3e-12	0.5	Testis
ENSG00000095110.8	NXPE1	chr11_114463516_T_G_b38	rs10891674	chr11:114551441:114551974:clu_19937_-:ENSG00000095110.8	114551441:114551974:clu_19937_-	3e-12	0.5	Testis
ENSG00000095110.8	NXPE1	chr11_114464367_A_G_b38	rs10790012	chr11:114551441:114551974:clu_19937_-:ENSG00000095110.8	114551441:114551974:clu_19937_-	3e-12	0.5	Testis
ENSG00000095110.8	NXPE1	chr11_114464380_T_C_b38	rs10790013	chr11:114551441:114551974:clu_19937_-:ENSG00000095110.8	114551441:114551974:clu_19937_-	3e-12	0.5	Testis
ENSG00000095110.8	NXPE1	chr11_114465468_C_T_b38	rs4569036	chr11:114551441:114551974:clu_19937_-:ENSG00000095110.8	114551441:114551974:clu_19937_-	3e-12	0.5	Testis
ENSG00000095110.8	NXPE1	chr11_114466292_G_C_b38	rs4489779	chr11:114551441:114551974:clu_19937_-:ENSG00000095110.8	114551441:114551974:clu_19937_-	3e-12	0.5	Testis
ENSG00000095110.8	NXPE1	chr11_114466314_A_T_b38	rs4603338	chr11:114551441:114551974:clu_19937_-:ENSG00000095110.8	114551441:114551974:clu_19937_-	3e-12	0.5	Testis
ENSG00000095110.8	NXPE1	chr11_114424942_TG_T_b38	rs35498147	chr11:114551441:114552852:clu_11109_-:ENSG00000095110.8	114551441:114552852:clu_11109_-	3e-12	-0.38	Colon - Transverse
ENSG00000095110.8	NXPE1	chr11_114517234_G_A_b38	rs7117324	chr11:114518254:114527840:clu_19935_-:ENSG00000095110.8	114518254:114527840:clu_19935_-	3.1e-12	-0.46	Testis
ENSG00000095110.8	NXPE1	chr11_114410019_C_G_b38	rs13725	chr11:114551441:114552852:clu_19937_-:ENSG00000095110.8	114551441:114552852:clu_19937_-	3.2e-12	-0.42	Testis
ENSG00000095110.8	NXPE1	chr11_114471555_T_C_b38	rs10891679	chr11:114552085:114552852:clu_11109_-:ENSG00000095110.8	114552085:114552852:clu_11109_-	3.3e-12	0.33	Colon - Transverse
ENSG00000095110.8	NXPE1	chr11_114492931_A_G_b38	rs11215018	chr11:114551441:114551974:clu_19937_-:ENSG00000095110.8	114551441:114551974:clu_19937_-	3.6e-12	0.48	Testis
ENSG00000095110.8	NXPE1	chr11_114633762_A_C_b38	rs1792410	chr11:114552085:114552852:clu_11109_-:ENSG00000095110.8	114552085:114552852:clu_11109_-	3.9e-12	-0.34	Colon - Transverse
ENSG00000095110.8	NXPE1	chr11_114634754_C_G_b38	rs10790030	chr11:114552085:114552852:clu_11109_-:ENSG00000095110.8	114552085:114552852:clu_11109_-	3.9e-12	-0.34	Colon - Transverse
ENSG00000095110.8	NXPE1	chr11_114469236_C_T_b38	rs12789644	chr11:114551441:114551974:clu_19937_-:ENSG00000095110.8	114551441:114551974:clu_19937_-	3.9e-12	0.49	Testis
ENSG00000095110.8	NXPE1	chr11_114634072_T_C_b38	rs10790028	chr11:114552085:114552852:clu_11109_-:ENSG00000095110.8	114552085:114552852:clu_11109_-	4.2e-12	-0.34	Colon - Transverse
ENSG00000095110.8	NXPE1	chr11_114638487_A_G_b38	rs1712826	chr11:114552085:114552852:clu_11109_-:ENSG00000095110.8	114552085:114552852:clu_11109_-	4.2e-12	-0.34	Colon - Transverse
ENSG00000095110.8	NXPE1	chr11_114597115_GA_G_b38	rs34711682	chr11:114552085:114552852:clu_11109_-:ENSG00000095110.8	114552085:114552852:clu_11109_-	4.4e-12	-0.35	Colon - Transverse
ENSG00000095110.8	NXPE1	chr11_114645259_T_C_b38	rs1712829	chr11:114551441:114551974:clu_11109_-:ENSG00000095110.8	114551441:114551974:clu_11109_-	4.4e-12	-0.34	Colon - Transverse
ENSG00000095110.8	NXPE1	chr11_114648417_G_A_b38	rs1792390	chr11:114551441:114551974:clu_11109_-:ENSG00000095110.8	114551441:114551974:clu_11109_-	4.4e-12	0.34	Colon - Transverse
ENSG00000095110.8	NXPE1	chr11_114652751_GCT_G_b38	rs34135371	chr11:114551441:114551974:clu_11109_-:ENSG00000095110.8	114551441:114551974:clu_11109_-	4.4e-12	0.34	Colon - Transverse
ENSG00000095110.8	NXPE1	chr11_114647851_G_T_b38	rs1671817	chr11:114551441:114551974:clu_11109_-:ENSG00000095110.8	114551441:114551974:clu_11109_-	4.5e-12	0.34	Colon - Transverse
ENSG00000095110.8	NXPE1	chr11_114663305_C_T_b38	rs1517686	chr11:114552085:114552852:clu_11109_-:ENSG00000095110.8	114552085:114552852:clu_11109_-	4.8e-12	0.35	Colon - Transverse
ENSG00000095110.8	NXPE1	chr11_114647851_G_T_b38	rs1671817	chr11:114552085:114552852:clu_11109_-:ENSG00000095110.8	114552085:114552852:clu_11109_-	4.8e-12	0.35	Colon - Transverse
ENSG00000095110.8	NXPE1	chr11_114617534_C_A_b38	rs1792403	chr11:114552085:114552852:clu_11109_-:ENSG00000095110.8	114552085:114552852:clu_11109_-	4.8e-12	-0.35	Colon - Transverse
ENSG00000095110.8	NXPE1	chr11_114451640_A_G_b38	rs491469	chr11:114551441:114552852:clu_11109_-:ENSG00000095110.8	114551441:114552852:clu_11109_-	4.9e-12	-0.4	Colon - Transverse
ENSG00000095110.8	NXPE1	chr11_114605008_A_G_b38	rs1671801	chr11:114552085:114552852:clu_11109_-:ENSG00000095110.8	114552085:114552852:clu_11109_-	5.1e-12	-0.35	Colon - Transverse
ENSG00000095110.8	NXPE1	chr11_114621830_T_C_b38	rs1671808	chr11:114552085:114552852:clu_11109_-:ENSG00000095110.8	114552085:114552852:clu_11109_-	5.1e-12	-0.35	Colon - Transverse
ENSG00000095110.8	NXPE1	chr11_114620762_A_G_b38	rs1792396	chr11:114552085:114552852:clu_11109_-:ENSG00000095110.8	114552085:114552852:clu_11109_-	5.1e-12	-0.35	Colon - Transverse
ENSG00000095110.8	NXPE1	chr11_114648417_G_A_b38	rs1792390	chr11:114552085:114552852:clu_11109_-:ENSG00000095110.8	114552085:114552852:clu_11109_-	5.1e-12	0.35	Colon - Transverse
ENSG00000095110.8	NXPE1	chr11_114652751_GCT_G_b38	rs34135371	chr11:114552085:114552852:clu_11109_-:ENSG00000095110.8	114552085:114552852:clu_11109_-	5.1e-12	0.35	Colon - Transverse
ENSG00000095110.8	NXPE1	chr11_114645259_T_C_b38	rs1712829	chr11:114552085:114552852:clu_11109_-:ENSG00000095110.8	114552085:114552852:clu_11109_-	5.1e-12	-0.35	Colon - Transverse
ENSG00000095110.8	NXPE1	chr11_114670881_G_A_b38	rs1712813	chr11:114552085:114552852:clu_11109_-:ENSG00000095110.8	114552085:114552852:clu_11109_-	5.7e-12	0.34	Colon - Transverse
ENSG00000095110.8	NXPE1	chr11_114458127_T_C_b38	rs7949570	chr11:114552085:114552852:clu_11109_-:ENSG00000095110.8	114552085:114552852:clu_11109_-	6.8e-12	0.32	Colon - Transverse
ENSG00000095110.8	NXPE1	chr11_114481726_C_G_b38	rs536888	chr11:114552085:114552852:clu_11109_-:ENSG00000095110.8	114552085:114552852:clu_11109_-	7e-12	0.33	Colon - Transverse
ENSG00000095110.8	NXPE1	chr11_114398544_C_T_b38	rs3891584	chr11:114551441:114552852:clu_11109_-:ENSG00000095110.8	114551441:114552852:clu_11109_-	7.1e-12	-0.38	Colon - Transverse
ENSG00000095110.8	NXPE1	chr11_114392594_G_T_b38	rs2365884	chr11:114552085:114552852:clu_11109_-:ENSG00000095110.8	114552085:114552852:clu_11109_-	7.1e-12	0.39	Colon - Transverse
ENSG00000095110.8	NXPE1	chr11_114420331_A_G_b38	rs4938101	chr11:114551441:114552852:clu_11109_-:ENSG00000095110.8	114551441:114552852:clu_11109_-	7.1e-12	-0.38	Colon - Transverse
ENSG00000095110.8	NXPE1	chr11_114420537_A_G_b38	rs4938102	chr11:114551441:114552852:clu_11109_-:ENSG00000095110.8	114551441:114552852:clu_11109_-	7.1e-12	-0.38	Colon - Transverse
ENSG00000095110.8	NXPE1	chr11_114420588_T_C_b38	rs4938103	chr11:114551441:114552852:clu_11109_-:ENSG00000095110.8	114551441:114552852:clu_11109_-	7.1e-12	-0.38	Colon - Transverse
ENSG00000095110.8	NXPE1	chr11_114421629_C_T_b38	rs7108748	chr11:114551441:114552852:clu_11109_-:ENSG00000095110.8	114551441:114552852:clu_11109_-	7.1e-12	-0.38	Colon - Transverse
ENSG00000095110.8	NXPE1	chr11_114422190_A_G_b38	rs2886427	chr11:114551441:114552852:clu_11109_-:ENSG00000095110.8	114551441:114552852:clu_11109_-	7.1e-12	-0.38	Colon - Transverse
ENSG00000095110.8	NXPE1	chr11_114423427_A_G_b38	rs4597098	chr11:114551441:114552852:clu_11109_-:ENSG00000095110.8	114551441:114552852:clu_11109_-	7.1e-12	-0.38	Colon - Transverse
ENSG00000095110.8	NXPE1	chr11_114423567_TA_T_b38	rs35360064	chr11:114551441:114552852:clu_11109_-:ENSG00000095110.8	114551441:114552852:clu_11109_-	7.1e-12	-0.38	Colon - Transverse
ENSG00000095110.8	NXPE1	chr11_114425541_T_A_b38	rs7108506	chr11:114551441:114552852:clu_11109_-:ENSG00000095110.8	114551441:114552852:clu_11109_-	7.1e-12	-0.38	Colon - Transverse
ENSG00000095110.8	NXPE1	chr11_114606653_T_C_b38	rs1671802	chr11:114552085:114552852:clu_11109_-:ENSG00000095110.8	114552085:114552852:clu_11109_-	7.1e-12	-0.34	Colon - Transverse
ENSG00000095110.8	NXPE1	chr11_114471555_T_C_b38	rs10891679	chr11:114551441:114551974:clu_19937_-:ENSG00000095110.8	114551441:114551974:clu_19937_-	7.5e-12	0.42	Testis
ENSG00000095110.8	NXPE1	chr11_114462735_A_G_b38	rs11214998	chr11:114551441:114551974:clu_19937_-:ENSG00000095110.8	114551441:114551974:clu_19937_-	7.6e-12	0.49	Testis
[truncated: 2,076 more rows]
